# Supplementary material for: Epidemiology and multiple colonization of gastrointestinal pathogens in rural Tanzanian children with and without diarrhea: A case-control study
Source: PLoS One. 2024 Jun 18;19(6):e0305469. doi: 10.1371/journal.pone.0305469 (PMC11185500; doi:10.1371/journal.pone.0305469)
Supplement: S1 Data — (XLSX) [file pone.0305469.s001.xlsx]

## Sheet: Data
SubjectID	D17CaseControl	c_ic_nodiarrhea_d	c_dateinterview_t	b_sex_d	c_ageinyears_q	c_ageinmonths_q	c_gis_vomiting_d	dna_Ancylo	dna_Strongy	dna_necator	dna_Ascaris	dna_Hn	dna_Ev	dna_Trichuris	dna_Tsol	dna_Schisto	dna_Tsag	dna_Ehist	dna_Cyclo	dna_Giardia	dna_crypto	dna_Sal	dna_Yers	dna_Camp	dna_Shig	dna_ETEC	dna_EAEC	dna_EPEC_EAF	dna_EPEC_eae	dna_HEV	dna_NoroV	dna_HAV
D17-10164-TZ	2	1	2018-06-05	0	2	25	0	0	0	0	0	0	0	0	0	0	0	0	0	0	0	0	0	0	0	0	0	0	0	0	0	0
C16-10529-TZ	1	0	2018-06-13	0	0	4	1	0	0	0	0	0	0	0	0	0	0	0	0	0	0	0	0	0	0	0	0	0	0	0	0	0
C16-10532-TZ	1	0	2018-06-19	0	0	4	0	0	0	0	0	0	0	0	0	0	0	0	0	0	0	0	0	0	0	0	0	0	0	0	0	0
C16-10632-TZ	1	0	2018-11-26	1	1	18	1	0	0	0	0	0	0	0	0	0	0	0	0	0	0	0	0	0	0	0	0	0	0	0	0	0
C16-10618-TZ	1	0	2018-11-09	0	0	2	0	0	0	0	0	0	0	0	0	0	0	0	0	0	0	0	0	0	0	0	0	0	0	0	0	0
C16-10531-TZ	1	0	2018-06-18	1	0	11	0	0	0	0	0	0	0	0	0	0	0	0	0	0	0	0	0	0	0	0	0	0	0	0	0	0
D17-10113-TZ	2	1	2018-03-19	1	0	9	0	0	0	0	0	0	0	0	0	0	0	0	0	0	0	0	0	0	0	0	0	0	0	0	0	0
D17-10210-TZ	2	1	2018-08-21	0	1	23	0	0	0	0	0	0	0	0	0	0	0	0	0	0	0	0	0	0	0	0	0	0	0	0	0	0
C16-10490-TZ	1	0	2018-04-17	1	0	6	1	0	0	0	0	0	0	0	0	0	0	0	0	0	0	0	0	0	0	0	0	0	0	0	0	0
D17-10219-TZ	2	1	2018-08-31	0	0	4	0	0	0	0	0	0	0	0	0	0	0	0	0	0	0	0	0	0	0	0	0	0	0	0	0	0
C16-10516-TZ	1	0	2018-05-24	0	0	8	1	0	0	0	0	0	0	0	0	0	0	0	0	0	0	0	0	0	0	0	0	0	0	0	0	0
D17-10244-TZ	2	1	2018-10-24	1	0	2	0	0	0	0	0	0	0	0	0	0	0	0	0	0	0	0	0	0	0	0	0	0	0	0	0	0
C16-10435-TZ	1	0	2018-02-16	0	0	11	1	0	0	0	0	0	0	0	0	0	0	0	0	0	0	0	0	0	0	0	0	0	0	0	0	0
C16-10511-TZ	1	0	2018-05-22	1	0	5	1	0	0	0	0	0	0	0	0	0	0	0	0	0	0	0	0	0	0	0	0	0	0	0	0	0
D17-10129-TZ	2	1	2018-04-10	0	3	38	0	0	0	0	0	0	0	0	0	0	0	0	0	0	0	0	0	0	0	0	0	0	0	0	0	0
D17-10160-TZ	2	1	2018-05-30	0	0	1	0	0	0	0	0	0	0	0	0	0	0	0	0	0	0	0	0	0	0	0	0	0	0	0	0	0
C16-10547-TZ	1	0	2018-07-05	0	1	14	1	0	0	0	0	0	0	0	0	0	0	0	0	0	0	0	0	0	0	0	0	0	0	0	0	0
C16-10475-TZ	1	0	2018-03-28	1	0	3	0	0	0	0	0	0	0	0	0	0	0	0	0	0	0	0	0	0	0	0	0	0	0	0	0	0
C16-10512-TZ	1	0	2018-05-23	0	0	3	1	0	0	0	0	0	0	0	0	0	0	0	0	0	0	0	0	0	0	0	0	0	0	0	0	0
C16-10502-TZ	1	0	2018-05-17	0	0	10	1	0	0	0	0	0	0	0	0	0	0	0	0	0	0	0	0	0	0	0	0	0	0	0	0	0
C16-10510-TZ	1	0	2018-05-22	0	0	2	0	0	0	0	0	0	0	0	0	0	0	0	0	0	0	0	0	0	0	0	0	0	0	0	0	0
C16-10504-TZ	1	0	2018-05-17	1	1	18	1	0	0	0	0	0	0	0	0	0	0	0	0	0	0	0	0	0	0	0	0	0	0	0	0	0
D17-10187-TZ	2	1	2018-07-04	0	1	16	0	0	0	0	0	0	0	0	0	0	0	0	0	0	0	0	0	0	0	0	0	0	0	0	0	0
C16-10592-TZ	1	0	2018-10-02	1	1	17	1	0	0	0	0	0	0	0	0	0	0	0	0	0	0	0	0	0	0	0	0	0	0	0	0	0
C16-10448-TZ	1	0	2018-02-28	0	0	10	1	0	0	0	0	0	0	0	0	0	0	0	0	0	0	0	0	0	0	0	0	0	0	0	0	0
D17-10076-TZ	2	1	2018-02-07	1	0	8	0	0	0	0	0	0	0	0	0	0	0	0	0	0	0	0	0	0	0	0	0	0	0	0	0	0
C16-10413-TZ	1	0	2018-01-19	1	0	5	0	0	0	0	0	0	0	0	0	0	0	0	0	0	0	0	0	0	0	0	0	0	0	0	0	0
C16-10567-TZ	1	0	2018-08-16	1	0	4	0	0	0	0	0	0	0	0	0	0	0	0	0	0	0	0	0	0	0	0	0	0	0	0	0	0
C16-10601-TZ	1	0	2018-10-24	0	0	2	0	0	0	0	0	0	0	0	0	0	0	0	0	0	0	0	0	0	0	0	0	0	0	0	0	0
C16-10401-TZ	1	0	2018-01-02	0	0	9	1	0	0	0	0	0	0	0	0	0	0	0	0	0	0	0	0	0	0	0	0	0	0	0	0	0
C16-10469-TZ	1	0	2018-03-19	1	0	6	0	0	0	0	0	0	0	0	0	0	0	0	0	0	0	0	0	0	0	0	0	0	0	0	0	0
D17-10212-TZ	2	1	2018-08-28	1	0	3	0	0	0	0	0	0	0	0	0	0	0	0	0	0	0	0	0	0	0	0	0	0	0	0	0	0
C16-10536-TZ	1	0	2018-06-20	0	0	1	0	0	0	0	0	0	0	0	0	0	0	0	0	0	0	0	0	0	0	0	0	0	0	0	0	0
D17-10215-TZ	2	1	2018-08-29	1	0	11	0	0	0	0	0	0	0	0	0	0	0	0	0	0	0	0	0	0	0	0	0	0	0	0	0	0
C16-10612-TZ	1	0	2018-11-07	0	1	21	1	0	0	0	0	0	0	0	0	0	0	0	0	0	0	0	0	0	0	0	0	0	0	0	0	0
C16-10485-TZ	1	0	2018-04-10	0	1	15	0	0	0	0	0	0	0	0	0	0	0	0	0	0	0	0	0	0	0	0	0	0	0	0	0	0
C16-10466-TZ	1	0	2018-03-12	0	0	2	1	0	0	0	0	0	0	0	0	0	0	0	0	0	0	0	0	0	0	0	0	0	0	0	0	0
D17-10298-TZ	2	1	2019-01-14	0	1	13	1	0	0	0	0	0	0	0	0	0	0	0	0	0	0	0	0	0	0	0	0	0	0	0	0	0
C16-10419-TZ	1	0	2018-01-25	1	0	5	0	0	0	0	0	0	0	0	0	0	0	0	0	0	0	0	0	0	0	0	0	0	0	0	0	0
D17-10092-TZ	2	0	2018-03-01	1	0	9	0	0	0	0	0	0	0	0	0	0	0	0	0	0	0	0	0	0	0	0	0	0	0	0	0	0
D17-10011-TZ	2	1	2017-10-19	0	1	19	0	0	0	0	0	0	0	0	0	0	0	0	0	0	0	0	0	0	0	0	0	0	0	0	0	0
C16-10537-TZ	1	0	2018-06-22	1	0	3	0	0	0	0	0	0	0	0	0	0	0	0	0	0	0	0	0	0	0	0	0	0	0	0	0	0
D17-10257-TZ	2	1	2018-11-08	0	0	9	1	0	0	0	0	0	0	0	0	0	0	0	0	0	0	0	0	0	0	0	0	0	0	0	0	0
D17-10250-TZ	2	1	2018-11-05	1	1	21	0	0	0	0	0	0	0	0	0	0	0	0	0	0	0	0	0	0	0	0	0	0	0	0	0	0
D17-10159-TZ	2	1	2018-05-30	1	2	35	0	0	0	0	0	0	0	0	0	0	0	0	0	0	0	0	0	0	0	0	0	0	0	0	0	0
C16-10359-TZ	1	0	2017-10-06	1	4	57	0	0	0	0	0	0	0	0	0	0	0	0	0	0	0	0	0	0	0	0	0	0	0	0	0	0
C16-10415-TZ	1	0	2018-01-22	1	0	4	0	0	0	0	0	0	0	0	0	0	0	0	0	0	0	0	0	0	0	0	0	0	0	0	0	0
C16-10647-TZ	1	0	2018-12-18	0	0	9	1	0	0	0	0	0	0	0	0	0	0	0	0	0	0	0	0	0	0	0	0	0	0	0	0	0
D17-10168-TZ	2	1	2018-06-07	1	2	32	0	0	0	0	0	0	0	0	0	0	0	0	0	0	0	0	0	0	0	0	0	0	0	0	0	0
D17-10254-TZ	2	1	2018-11-07	1	1	13	0	0	0	0	0	0	0	0	0	0	0	0	0	0	0	0	0	0	0	0	0	0	0	0	0	0
D17-10173-TZ	2	1	2018-06-06	0	1	13	0	0	0	0	0	0	0	0	0	0	0	0	0	0	0	0	0	0	0	0	0	0	0	0	0	0
D17-10138-TZ	2	1	2018-04-17	1	2	32	0	0	0	0	0	0	0	0	0	0	0	0	0	0	0	0	0	0	0	0	0	0	0	0	0	0
C16-10600-TZ	1	0	2018-10-24	0	1	12	1	0	0	0	0	0	0	0	0	0	0	0	0	0	0	0	0	0	0	0	0	0	0	0	0	0
C16-10604-TZ	1	0	2018-10-29	0	1	12	0	0	0	0	0	0	0	0	0	0	0	0	0	0	0	0	0	0	0	0	0	0	0	0	0	0
C16-10538-TZ	1	0	2018-06-25	0	0	1	0	0	0	0	0	0	0	0	0	0	0	0	0	0	0	0	0	0	0	0	0	0	0	0	0	0
D17-10031-TZ	2	1	2017-11-20	1	1	16	0	0	0	0	0	0	0	0	0	0	0	0	0	0	0	0	0	0	0	0	0	0	0	0	0	0
C16-10585-TZ	1	0	2018-09-24	0	1	17	1	0	0	0	0	0	0	0	0	0	0	0	0	0	0	0	0	0	0	0	0	0	0	0	0	0
D17-10216-TZ	2	1	2018-08-30	0	2	33	0	0	0	0	0	0	0	0	0	0	0	0	0	0	0	0	0	0	0	0	0	0	0	0	0	0
C16-10524-TZ	1	0	2018-06-08	1	0	0	1	0	0	0	0	0	0	0	0	0	0	0	0	0	0	0	0	0	0	0	0	0	0	0	0	0
C16-10456-TZ	1	0	2018-03-06	1	0	2	1	0	0	0	0	0	0	0	0	0	0	0	0	0	0	0	0	0	0	0	0	0	0	0	0	0
D17-10258-TZ	2	1	2018-11-09	0	1	18	0	0	0	0	0	0	0	0	0	0	0	0	0	0	0	0	0	0	0	0	0	0	0	0	0	0
D17-10304-TZ	2	1	2019-01-17	0	0	8	1	0	0	0	0	0	0	0	0	0	0	0	0	0	0	0	0	0	0	0	0	0	0	0	0	0
D17-10209-TZ	2	1	2018-08-21	1	2	29	0	0	0	0	0	0	0	0	0	0	0	0	0	0	0	0	0	0	0	0	0	0	0	0	0	0
C16-10409-TZ	1	0	2018-01-09	1	2	32	1	0	0	0	0	0	0	0	0	0	0	0	0	0	0	0	0	0	0	0	0	0	0	0	0	0
C16-10554-TZ	1	0	2018-07-20	0	0	2	0	0	0	0	0	0	0	0	0	0	0	0	0	0	0	0	0	0	0	0	0	0	0	0	0	0
D17-10088-TZ	2	1	2018-03-01	0	0	10	0	0	0	0	0	0	0	0	0	0	0	0	0	0	0	0	0	0	0	0	0	0	0	0	0	0
D17-10117-TZ	2	1	2018-03-21	1	0	11	0	0	0	0	0	0	0	0	0	0	0	0	0	0	0	0	0	0	0	0	0	0	0	0	0	0
C16-10369-TZ	1	0	2017-10-23	0	0	5	0	0	0	0	0	0	0	0	0	0	0	0	0	0	0	0	0	0	0	0	0	0	0	0	0	0
C16-10461-TZ	1	0	2018-03-07	0	0	8	0	0	0	0	0	0	0	0	0	0	0	0	0	0	0	0	0	0	0	0	0	0	0	0	0	0
C16-10459-TZ	1	0	2018-03-07	1	3	40	0	0	0	0	0	0	0	0	0	0	0	0	0	0	0	0	0	0	0	0	0	0	0	0	0	0
D17-10036-TZ	2	1	2017-11-17	0	1	12	0	0	0	0	0	0	0	0	0	0	0	0	0	0	0	0	0	0	0	0	0	0	0	0	0	0
D17-10236-TZ	2	1	2018-10-15	1	0	11	0	0	0	0	0	0	0	0	0	0	0	0	0	0	0	0	0	0	0	0	0	0	0	0	0	0
C16-10616-TZ	1	0	2018-11-12	0	0	5	0	0	0	0	0	0	0	0	0	0	0	0	0	0	0	0	0	0	0	0	0	0	0	0	0	0
C16-10534-TZ	1	0	2018-06-19	0	2	25	1	0	0	0	0	0	0	0	0	0	0	0	0	0	0	0	0	0	0	0	0	0	0	0	0	0
C16-10590-TZ	1	0	2018-10-01	0	0	10	1	0	0	0	0	0	0	0	0	0	0	0	0	0	0	0	0	0	0	0	0	0	0	0	0	0
C16-10599-TZ	1	0	2018-10-24	1	0	4	0	0	0	0	0	0	0	0	0	0	0	0	0	0	0	0	0	0	0	0	0	0	0	0	0	0
C16-10351-TZ	1	0	2017-09-21	0	3	37	0	0	0	0	0	0	0	0	0	0	0	0	0	0	0	0	0	0	0	0	0	0	0	0	0	0
C16-10481-TZ	1	0	2018-04-03	0	0	6	0	0	0	0	0	0	0	0	0	0	0	0	0	0	0	0	0	0	0	0	0	0	0	0	0	0
C16-10515-TZ	1	0	2018-05-23	0	0	6	0	0	0	0	0	0	0	0	0	0	0	0	0	0	0	0	0	0	0	0	0	0	0	0	0	0
D17-10026-TZ	2	1	2017-11-17	1	0	5	0	0	0	0	0	0	0	0	0	0	0	0	0	0	0	0	0	0	0	0	0	0	0	0	0	0
C16-10523-TZ	1	0	2018-06-07	0	0	9	0	0	0	0	0	0	0	0	0	0	0	0	0	0	0	0	0	0	0	0	0	0	0	0	0	0
C16-10410-TZ	1	0	2018-01-17	0	1	22	1	0	0	0	0	0	0	0	0	0	0	0	0	0	0	0	0	0	0	0	0	0	0	0	0	0
C16-10638-TZ	1	0	2018-12-06	1	0	5	0	0	0	0	0	0	0	0	0	0	0	0	0	0	0	0	0	0	0	0	0	0	0	0	41.12	0
D17-10021-TZ	2	1	2017-11-01	1	0	4	0	0	0	0	0	0	0	0	0	0	0	0	0	0	0	0	0	0	0	0	0	0	0	0	33.33	0
C16-10428-TZ	1	0	2018-02-01	0	2	29	1	0	0	0	0	0	0	0	0	0	0	0	0	0	0	0	0	0	0	0	0	0	0	0	30.63	0
C16-10491-TZ	1	0	2018-04-19	0	0	5	1	0	0	0	0	0	0	0	0	0	0	0	0	0	0	0	0	0	0	0	0	0	0	0	29.36	0
D17-10274-TZ	2	1	2018-12-04	1	1	17	0	0	0	0	0	0	0	0	0	0	0	0	0	0	0	0	0	0	0	0	0	0	0	0	28.62	0
C16-10489-TZ	1	0	2018-04-18	1	0	7	0	0	0	0	0	0	0	0	0	0	0	0	0	0	0	0	0	0	0	0	0	0	0	0	23.68	0
C16-10449-TZ	1	0	2018-02-28	0	4	56	0	0	0	0	0	0	0	0	0	0	0	0	0	0	0	0	0	0	0	0	0	0	0	0	22.91	0
C16-10544-TZ	1	0	2018-07-03	0	0	7	0	0	0	0	0	0	0	0	0	0	0	0	0	0	0	0	0	0	0	0	0	0	0	0	22.3	0
C16-10571-TZ	1	0	2018-08-27	0	1	21	0	0	0	0	0	0	0	0	0	0	0	0	0	0	0	0	0	0	0	0	0	0	0	0	21.4	0
C16-10574-TZ	1	0	2018-08-31	0	0	2	0	0	0	0	0	0	0	0	0	0	0	0	0	0	0	0	0	0	0	0	0	0	0	0	16.61	0
C16-10446-TZ	1	0	2018-02-26	0	2	27	1	0	0	0	0	0	0	0	0	0	0	0	0	0	0	0	0	0	0	0	0	0	38	0	0	0
C16-10433-TZ	1	0	2018-02-08	0	0	6	0	0	0	0	0	0	0	0	0	0	0	0	0	0	0	0	0	0	0	0	0	0	36	0	0	0
C16-10407-TZ	1	0	2018-01-09	0	0	5	0	0	0	0	0	0	0	0	0	0	0	0	0	0	0	0	0	0	0	0	0	0	36	0	0	0
C16-10365-TZ	1	0	2017-10-17	0	1	23	1	0	0	0	0	0	0	0	0	0	0	0	0	0	0	0	0	0	0	0	0	0	36	0	0	0
C16-10478-TZ	1	0	2018-04-03	0	1	12	1	0	0	0	0	0	0	0	0	0	0	0	0	0	0	0	0	0	0	0	0	0	36	0	0	0
C16-10631-TZ	1	0	2018-11-26	1	0	6	0	0	0	0	0	0	0	0	0	0	0	0	0	0	0	0	0	0	0	0	0	0	36	0	0	0
C16-10374-TZ	1	0	2017-11-03	0	4	52	1	0	0	0	0	0	0	0	0	0	0	0	0	0	0	0	0	0	0	0	0	0	35	0	0	0
D17-10290-TZ	2	1	2019-01-03	0	0	9	0	0	0	0	0	0	0	0	0	0	0	0	0	0	0	0	0	0	0	0	0	0	35	0	0	0
C16-10659-TZ	1	0	2019-01-09	0	0	6	0	0	0	0	0	0	0	0	0	0	0	0	0	0	0	0	0	0	0	0	0	0	35	0	0	0
D17-10267-TZ	2	1	2018-11-21	1	0	7	0	0	0	0	0	0	0	0	0	0	0	0	0	0	0	0	0	0	0	0	0	0	35	0	0	0
C16-10458-TZ	1	0	2018-03-07	0	0	8	1	0	0	0	0	0	0	0	0	0	0	0	0	0	0	0	0	0	0	0	0	0	35	0	0	0
C16-10432-TZ	1	0	2018-02-12	1	1	19	1	0	0	0	0	0	0	0	0	0	0	0	0	0	0	0	0	0	0	0	0	0	35	0	0	0
C16-10500-TZ	1	0	2018-05-11	1	0	4	0	0	0	0	0	0	0	0	0	0	0	0	0	0	0	0	0	0	0	0	0	0	35	0	0	0
D17-10125-TZ	2	1	2018-04-09	1	0	11	0	0	0	0	0	0	0	0	0	0	0	0	0	0	0	0	0	0	0	0	0	0	35	0	0	0
C16-10558-TZ	1	0	2018-08-02	0	0	7	1	0	0	0	0	0	0	0	0	0	0	0	0	0	0	0	0	0	0	0	0	0	35	0	23.38	0
C16-10353-TZ	1	0	2017-09-22	0	0	7	0	0	0	0	0	0	0	0	0	0	0	0	0	0	0	0	0	0	0	0	0	0	34	0	0	0
C16-10362-TZ	1	0	2017-10-16	0	0	5	0	0	0	0	0	0	0	0	0	0	0	0	0	0	0	0	0	0	0	0	0	0	34	0	0	0
C16-10346-TZ	1	0	2017-09-20	1	2	27	1	0	0	0	0	0	0	0	0	0	0	0	0	0	0	0	0	0	0	0	0	0	34	0	0	0
C16-10587-TZ	1	0	2018-09-26	0	1	21	1	0	0	0	0	0	0	0	0	0	0	0	0	0	0	0	0	0	0	0	0	0	34	0	0	0
C16-10406-TZ	1	0	2018-01-09	1	3	38	1	0	0	0	0	0	0	0	0	0	0	0	0	0	0	0	0	0	0	0	0	0	34	0	0	0
C16-10378-TZ	1	0	2017-11-09	0	0	8	0	0	0	0	0	0	0	0	0	0	0	0	0	0	0	0	0	0	0	0	0	0	34	0	0	0
C16-10479-TZ	1	0	2018-04-05	0	1	14	0	0	0	0	0	0	0	0	0	0	0	0	0	0	0	0	0	0	0	0	0	0	34	0	32.87	0
C16-10579-TZ	1	0	2018-09-10	0	0	11	0	0	0	0	0	0	0	0	0	0	0	0	0	0	0	0	0	0	0	0	0	0	34	0	21.52	0
C16-10476-TZ	1	0	2018-03-28	1	3	37	1	0	0	0	0	0	0	0	0	0	0	0	0	0	0	0	0	0	0	0	0	0	33	0	0	0
C16-10518-TZ	1	0	2018-05-25	0	2	27	0	0	0	0	0	0	0	0	0	0	0	0	0	0	0	0	0	0	0	0	0	0	33	0	0	0
C16-10584-TZ	1	0	2018-09-24	1	0	2	0	0	0	0	0	0	0	0	0	0	0	0	0	0	0	0	0	0	0	0	0	0	33	0	0	0
D17-10293-TZ	2	1	2019-01-04	1	0	7	0	0	0	0	0	0	0	0	0	0	0	0	0	0	0	0	0	0	0	0	0	0	33	0	0	0
C16-10596-TZ	1	0	2018-10-18	0	0	11	0	0	0	0	0	0	0	0	0	0	0	0	0	0	0	0	0	0	0	0	0	0	33	0	0	0
C16-10609-TZ	1	0	2018-11-05	1	1	21	0	0	0	0	0	0	0	0	0	0	0	0	0	0	0	0	0	0	0	0	0	0	33	0	0	0
D17-10269-TZ	2	1	2018-11-27	1	0	4	0	0	0	0	0	0	0	0	0	0	0	0	0	0	0	0	0	0	0	0	0	0	33	0	32.8	0
C16-10551-TZ	1	0	2018-07-12	0	0	2	0	0	0	0	0	0	0	0	0	0	0	0	0	0	0	0	0	0	0	0	0	0	32	0	0	0
C16-10665-TZ	1	0	2019-01-21	0	0	3	0	0	0	0	0	0	0	0	0	0	0	0	0	0	0	0	0	0	0	0	0	0	32	0	0	0
C16-10611-TZ	1	0	2018-11-05	1	1	17	1	0	0	0	0	0	0	0	0	0	0	0	0	0	0	0	0	0	0	0	0	0	32	0	0	0
D17-10243-TZ	2	1	2018-10-22	1	0	7	1	0	0	0	0	0	0	0	0	0	0	0	0	0	0	0	0	0	0	0	0	0	32	0	0	0
D17-10109-TZ	2	1	2018-03-17	0	0	3	0	0	0	0	0	0	0	0	0	0	0	0	0	0	0	0	0	0	0	0	0	0	32	0	0	0
D17-10272-TZ	2	1	2018-12-04	1	1	17	0	0	0	0	0	0	0	0	0	0	0	0	0	0	0	0	0	0	0	0	0	0	32	0	36.03	0
C16-10370-TZ	1	0	2017-10-25	1	0	4	1	0	0	0	0	0	0	0	0	0	0	0	0	0	0	0	0	0	0	0	0	0	32	0	28.55	0
C16-10651-TZ	1	0	2019-01-08	0	1	13	1	0	0	0	0	0	0	0	0	0	0	0	0	0	0	0	0	0	0	0	0	0	32	0	26.77	0
C16-10367-TZ	1	0	2017-10-23	0	0	10	0	0	0	0	0	0	0	0	0	0	0	0	0	0	0	0	0	0	0	0	0	0	32	0	24.42	0
D17-10008-TZ	2	1	2017-10-18	0	1	22	0	0	0	0	0	0	0	0	0	0	0	0	0	0	0	0	0	0	0	0	0	0	31	0	0	0
C16-10412-TZ	1	0	2018-01-18	1	2	28	1	0	0	0	0	0	0	0	0	0	0	0	0	0	0	0	0	0	0	0	0	0	31	0	0	0
C16-10506-TZ	1	0	2018-05-18	0	1	22	0	0	0	0	0	0	0	0	0	0	0	0	0	0	0	0	0	0	0	0	0	0	30	0	0	0
D17-10166-TZ	2	1	2018-06-05	0	0	8	1	0	0	0	0	0	0	0	0	0	0	0	0	0	0	0	0	0	0	0	0	0	30	0	0	0
C16-10450-TZ	1	0	2018-03-01	1	3	43	0	0	0	0	0	0	0	0	0	0	0	0	0	0	0	0	0	0	0	0	0	0	30	0	0	0
D17-10175-TZ	2	1	2018-06-12	1	0	7	0	0	0	0	0	0	0	0	0	0	0	0	0	0	0	0	0	0	0	0	0	0	30	0	28.1	0
C16-10630-TZ	1	0	2018-11-21	1	0	6	0	0	0	0	0	0	0	0	0	0	0	0	0	0	0	0	0	0	0	0	0	0	29	0	0	0
C16-10550-TZ	1	0	2018-07-12	1	2	28	1	0	0	0	0	0	0	0	0	0	0	0	0	0	0	0	0	0	0	0	0	0	28	0	0	0
D17-10205-TZ	2	1	2018-08-17	0	2	24	0	0	0	0	0	0	0	0	0	0	0	0	0	0	0	0	0	0	0	0	0	0	28	0	0	0
D17-10206-TZ	2	1	2018-08-17	1	1	18	0	0	0	0	0	0	0	0	0	0	0	0	0	0	0	0	0	0	0	0	0	0	28	0	0	0
D17-10133-TZ	2	1	2018-04-12	0	0	3	0	0	0	0	0	0	0	0	0	0	0	0	0	0	0	0	0	0	0	0	0	0	28	0	0	0
C16-10487-TZ	1	0	2018-04-16	0	2	35	0	0	0	0	0	0	0	0	0	0	0	0	0	0	0	0	0	0	0	0	0	0	28	0	0	0
C16-10396-TZ	1	0	2017-12-06	0	1	22	0	0	0	0	0	0	0	0	0	0	0	0	0	0	0	0	0	0	0	0	0	0	28	0	0	0
D17-10037-TZ	2	1	2017-11-24	0	0	9	0	0	0	0	0	0	0	0	0	0	0	0	0	0	0	0	0	0	0	0	0	0	28	0	0	0
D17-10087-TZ	2	1	2018-02-28	0	1	13	0	0	0	0	0	0	0	0	0	0	0	0	0	0	0	0	0	0	0	0	0	0	28	0	0	0
D17-10131-TZ	2	1	2018-04-11	0	3	37	0	0	0	0	0	0	0	0	0	0	0	0	0	0	0	0	0	0	0	0	0	0	28	0	0	0
C16-10398-TZ	1	0	2017-12-12	1	1	18	1	0	0	0	0	0	0	0	0	0	0	0	0	0	0	0	0	0	0	0	0	0	28	0	24.2	0
D17-10279-TZ	2	1	2018-12-03	1	1	23	0	0	0	0	0	0	0	0	0	0	0	0	0	0	0	0	0	0	0	0	0	0	27	0	0	0
C16-10663-TZ	1	0	2019-01-21	0	2	25	1	0	0	0	0	0	0	0	0	0	0	0	0	0	0	0	0	0	0	0	0	0	27	0	22.71	0
D17-10211-TZ	2	1	2018-08-21	1	1	18	0	0	0	0	0	0	0	0	0	0	0	0	0	0	0	0	0	0	0	0	0	0	25	0	0	0
C16-10566-TZ	1	0	2018-08-15	1	2	24	1	0	0	0	0	0	0	0	0	0	0	0	0	0	0	0	0	0	0	0	0	0	25	0	0	0
C16-10402-TZ	1	0	2018-01-03	0	1	16	1	0	0	0	0	0	0	0	0	0	0	0	0	0	0	0	0	0	0	0	0	0	25	0	0	0
D17-10291-TZ	2	1	2019-01-03	1	2	31	0	0	0	0	0	0	0	0	0	0	0	0	0	0	0	0	0	0	0	0	0	0	25	0	0	0
D17-10194-TZ	2	1	2018-07-19	0	0	6	0	0	0	0	0	0	0	0	0	0	0	0	0	0	0	0	0	0	0	0	0	0	24	0	0	0
C16-10471-TZ	1	0	2018-03-27	0	1	14	0	0	0	0	0	0	0	0	0	0	0	0	0	0	0	0	0	0	0	0	0	0	24	0	0	0
D17-10155-TZ	2	1	2018-05-28	0	1	20	0	0	0	0	0	0	0	0	0	0	0	0	0	0	0	0	0	0	0	0	0	0	24	0	0	0
C16-10372-TZ	1	0	2017-10-30	0	0	7	0	0	0	0	0	0	0	0	0	0	0	0	0	0	0	0	0	0	0	0	0	0	23	0	0	0
C16-10594-TZ	1	0	2018-10-04	0	1	15	1	0	0	0	0	0	0	0	0	0	0	0	0	0	0	0	0	0	0	0	0	0	23	0	0	0
D17-10251-TZ	2	1	2018-11-06	0	1	16	0	0	0	0	0	0	0	0	0	0	0	0	0	0	0	0	0	0	0	0	0	0	23	0	0	0
C16-10573-TZ	1	0	2018-08-30	1	0	2	0	0	0	0	0	0	0	0	0	0	0	0	0	0	0	0	0	0	0	0	0	0	23	0	0	0
D17-10102-TZ	2	1	2018-03-12	1	1	19	0	0	0	0	0	0	0	0	0	0	0	0	0	0	0	0	0	0	0	0	0	0	22	0	0	0
C16-10379-TZ	1	0	2017-11-13	0	1	16	0	0	0	0	0	0	0	0	0	0	0	0	0	0	0	0	0	0	0	0	0	0	22	0	0	0
D17-10225-TZ	2	1	2018-09-21	1	0	8	0	0	0	0	0	0	0	0	0	0	0	0	0	0	0	0	0	0	0	0	0	0	22	0	0	0
D17-10100-TZ	2	1	2018-03-07	1	1	12	0	0	0	0	0	0	0	0	0	0	0	0	0	0	0	0	0	0	0	0	0	0	22	0	0	0
C16-10355-TZ	1	0	2017-09-25	0	0	7	1	0	0	0	0	0	0	0	0	0	0	0	0	0	0	0	0	0	0	0	0	0	21	0	0	0
D17-10313-TZ	2	1	2019-02-14	0	1	16	0	0	0	0	0	0	0	0	0	0	0	0	0	0	0	0	0	0	0	0	0	0	21	0	0	0
C16-10357-TZ	1	0	2017-10-02	0	1	17	0	0	0	0	0	0	0	0	0	0	0	0	0	0	0	0	0	0	0	0	0	0	19	0	0	0
D17-10083-TZ	2	1	2018-02-21	1	1	23	0	0	0	0	0	0	0	0	0	0	0	0	0	0	0	0	0	0	0	0	0	0	19	0	0	0
C16-10657-TZ	1	0	2019-01-14	1	1	16	0	0	0	0	0	0	0	0	0	0	0	0	0	0	0	0	0	0	0	0	0	0	18	0	0	0
C16-10642-TZ	1	0	2018-12-12	1	0	10		0	0	0	0	0	0	0	0	0	0	0	0	0	0	0	0	0	0	0	0	0	18	0	40.7	0
C16-10384-TZ	1	0	2017-11-15	0	0	10	0	0	0	0	0	0	0	0	0	0	0	0	0	0	0	0	0	0	0	0	0	0	16	0	0	0
D17-10032-TZ	2	1	2017-11-20	1	0	10	0	0	0	0	0	0	0	0	0	0	0	0	0	0	0	0	0	0	0	0	0	0	15	0	0	0
C16-10385-TZ	1	0	2017-11-15	1	0	7	0	0	0	0	0	0	0	0	0	0	0	0	0	0	0	0	0	0	0	0	0	0	13	0	0	0
C16-10640-TZ	1	0	2018-12-04	0	0	9	1	0	0	0	0	0	0	0	0	0	0	0	0	0	0	0	0	0	0	0	0	0	12	0	0	0
C16-10484-TZ	1	0	2018-04-10	1	0	10	0	0	0	0	0	0	0	0	0	0	0	0	0	0	0	0	0	0	0	0	0	27	23	0	0	0
D17-10110-TZ	2	1	2018-03-15	0	0	6	0	0	0	0	0	0	0	0	0	0	0	0	0	0	0	0	0	0	0	0	0	24	23	0	0	0
C16-10363-TZ	1	0	2017-10-17	1	0	11	0	0	0	0	0	0	0	0	0	0	0	0	0	0	0	0	0	0	0	0	0	24	17	0	22.82	0
D17-10025-TZ	2	1	2017-11-17	1	1	12	0	0	0	0	0	0	0	0	0	0	0	0	0	0	0	0	0	0	0	0	0	20	15	0	0	0
D17-10227-TZ	2	1	2018-09-18	0	0	6	0	0	0	0	0	0	0	0	0	0	0	0	0	0	0	0	0	0	0	0	0	19	22	0	0	0
C16-10483-TZ	1	0	2018-04-03	0	0	6	0	0	0	0	0	0	0	0	0	0	0	0	0	0	0	0	0	0	0	0	41	0	0	0	26.46	0
C16-10598-TZ	1	0	2018-10-22	1	0	9	0	0	0	0	0	0	0	0	0	0	0	0	0	0	0	0	0	0	0	0	38	0	0	0	0	0
C16-10593-TZ	1	0	2018-10-02	0	0	11	0	0	0	0	0	0	0	0	0	0	0	0	0	0	0	0	0	0	0	0	38	0	0	0	0	0
C16-10477-TZ	1	0	2018-04-03	0	0	8	1	0	0	0	0	0	0	0	0	0	0	0	0	0	0	0	0	0	0	0	38	0	0	0	27.54	0
C16-10610-TZ	1	0	2018-11-06	1	1	16	1	0	0	0	0	0	0	0	0	0	0	0	0	0	0	0	0	0	0	0	37	0	0	0	25.64	0
C16-10603-TZ	1	0	2018-10-29	0	1	15	1	0	0	0	0	0	0	0	0	0	0	0	0	0	0	0	0	0	0	0	36	0	0	0	0	0
C16-10575-TZ	1	0	2018-08-31	0	0	4	0	0	0	0	0	0	0	0	0	0	0	0	0	0	0	0	0	0	0	0	36	0	0	0	0	0
C16-10565-TZ	1	0	2018-08-14	1	1	18	1	0	0	0	0	0	0	0	0	0	0	0	0	0	0	0	0	0	0	0	36	0	29	0	0	0
C16-10423-TZ	1	0	2018-01-29	1	1	13	0	0	0	0	0	0	0	0	0	0	0	0	0	0	0	0	0	0	0	0	35	0	0	0	0	0
D17-10001-TZ	2	1	2017-09-25	0	3	40	0	0	0	0	0	0	0	0	0	0	0	0	0	0	0	0	0	0	0	0	35	0	37	0	0	0
C16-10626-TZ	1	0	2018-11-22	1	2	28	1	0	0	0	0	0	0	0	0	0	0	0	0	0	0	0	0	0	0	0	35	0	36	0	0	0
D17-10010-TZ	2	1	2017-10-18	1	1	20	0	0	0	0	0	0	0	0	0	0	0	0	0	0	0	0	0	0	0	0	35	0	35	0	0	0
D17-10020-TZ	2	1	2017-11-02	0	0	4	0	0	0	0	0	0	0	0	0	0	0	0	0	0	0	0	0	0	0	0	35	0	32	0	0	0
C16-10576-TZ	1	0	2018-09-03	1	0	2	0	0	0	0	0	0	0	0	0	0	0	0	0	0	0	0	0	0	0	0	35	0	32	0	0	0
C16-10658-TZ	1	0	2019-01-15	0	0	5	0	0	0	0	0	0	0	0	0	0	0	0	0	0	0	0	0	0	0	0	35	0	29	0	0	0
C16-10614-TZ	1	0	2018-11-09	1	0	2	0	0	0	0	0	0	0	0	0	0	0	0	0	0	0	0	0	0	0	0	34	0	0	0	0	0
C16-10472-TZ	1	0	2018-03-27	0	0	11	1	0	0	0	0	0	0	0	0	0	0	0	0	0	0	0	0	0	0	0	34	0	0	0	25.5	0
D17-10009-TZ	2	1	2017-10-17	0	0	2	0	0	0	0	0	0	0	0	0	0	0	0	0	0	0	0	0	0	0	0	34	0	32	0	0	0
C16-10561-TZ	1	0	2018-08-06	0	0	8	0	0	0	0	0	0	0	0	0	0	0	0	0	0	0	0	0	0	0	0	34	24	19	0	0	0
D17-10217-TZ	2	1	2018-08-31	1	2	33	0	0	0	0	0	0	0	0	0	0	0	0	0	0	0	0	0	0	0	0	33	0	32	0	0	0
C16-10474-TZ	1	0	2018-03-28	1	0	5	1	0	0	0	0	0	0	0	0	0	0	0	0	0	0	0	0	0	0	0	33	0	27	0	0	0
D17-10233-TZ	2	1	2018-10-08	1	1	16	0	0	0	0	0	0	0	0	0	0	0	0	0	0	0	0	0	0	0	0	32	0	0	0	0	0
D17-10181-TZ	2	1	2018-06-21	0	1	13	0	0	0	0	0	0	0	0	0	0	0	0	0	0	0	0	0	0	0	0	32	0	0	0	0	0
D17-10002-TZ	2	1	2017-09-25	0	1	15	0	0	0	0	0	0	0	0	0	0	0	0	0	0	0	0	0	0	0	0	32	0	0	0	0	0
D17-10190-TZ	2	1	2018-07-10	0	1	15	0	0	0	0	0	0	0	0	0	0	0	0	0	0	0	0	0	0	0	0	32	0	32	0	30.14	0
D17-10056-TZ	2	1	2018-01-17	1	0	2	0	0	0	0	0	0	0	0	0	0	0	0	0	0	0	0	0	0	0	0	31	0	0	0	0	0
D17-10077-TZ	2	1	2018-02-07	0	0	3	0	0	0	0	0	0	0	0	0	0	0	0	0	0	0	0	0	0	0	0	31	0	0	0	0	0
D17-10089-TZ	2	1	2018-03-01	1	1	17	0	0	0	0	0	0	0	0	0	0	0	0	0	0	0	0	0	0	0	0	31	0	34	0	0	0
D17-10261-TZ	2	1	2018-11-14	0	0	9	0	0	0	0	0	0	0	0	0	0	0	0	0	0	0	0	0	0	0	0	31	0	33	0	0	0
C16-10360-TZ	1	0	2017-10-09	0	0	5	0	0	0	0	0	0	0	0	0	0	0	0	0	0	0	0	0	0	0	0	31	0	29	0	22.64	0
D17-10107-TZ	2	1	2018-03-15	0	4	56	0	0	0	0	0	0	0	0	0	0	0	0	0	0	0	0	0	0	0	0	31	0	26	0	0	0
D17-10147-TZ	2	1	2018-05-10	0	0	9	0	0	0	0	0	0	0	0	0	0	0	0	0	0	0	0	0	0	0	0	30	0	0	0	0	0
C16-10488-TZ	1	0	2018-04-16	0	0	4	0	0	0	0	0	0	0	0	0	0	0	0	0	0	0	0	0	0	0	0	30	0	0	0	0	0
D17-10178-TZ	2	1	2018-06-18	0	1	17	0	0	0	0	0	0	0	0	0	0	0	0	0	0	0	0	0	0	0	0	30	0	0	0	0	0
C16-10509-TZ	1	0	2018-05-22	0	0	4	0	0	0	0	0	0	0	0	0	0	0	0	0	0	0	0	0	0	0	0	30	0	0	0	0	0
D17-10080-TZ	2	1	2018-02-16	0	1	18	0	0	0	0	0	0	0	0	0	0	0	0	0	0	0	0	0	0	0	0	30	0	0	0	0	0
D17-10191-TZ	2	1	2018-07-12	1	0	4	0	0	0	0	0	0	0	0	0	0	0	0	0	0	0	0	0	0	0	0	30	0	0	0	0	0
D17-10176-TZ	2	1	2018-06-19	1	0	5	0	0	0	0	0	0	0	0	0	0	0	0	0	0	0	0	0	0	0	0	30	0	0	0	0	0
D17-10093-TZ	2	1	2018-03-05	0	3	45	0	0	0	0	0	0	0	0	0	0	0	0	0	0	0	0	0	0	0	0	30	0	0	0	0	0
D17-10101-TZ	2	1	2018-03-07	0	1	19	0	0	0	0	0	0	0	0	0	0	0	0	0	0	0	0	0	0	0	0	30	0	0	0	0	0
D17-10282-TZ	2	1	2018-12-17	1	1	21	0	0	0	0	0	0	0	0	0	0	0	0	0	0	0	0	0	0	0	0	30	0	33	0	0	0
D17-10108-TZ	2	1	2018-03-14	0	2	30	0	0	0	0	0	0	0	0	0	0	0	0	0	0	0	0	0	0	0	0	30	0	30	0	0	0
D17-10310-TZ	2	1	2019-02-08	1	1	12	0	0	0	0	0	0	0	0	0	0	0	0	0	0	0	0	0	0	0	0	30	0	29	0	0	0
C16-10578-TZ	1	0	2018-09-04	1	0	6	1	0	0	0	0	0	0	0	0	0	0	0	0	0	0	0	0	0	0	0	30	0	28	0	19.85	0
D17-10157-TZ	2	1	2018-05-28	1	0	7	0	0	0	0	0	0	0	0	0	0	0	0	0	0	0	0	0	0	0	0	30	0	21	0	0	0
C16-10623-TZ	1	0	2018-11-21	0	0	4	0	0	0	0	0	0	0	0	0	0	0	0	0	0	0	0	0	0	0	0	30	0	17	0	0	0
C16-10661-TZ	1	0	2019-01-17	0	0	6	0	0	0	0	0	0	0	0	0	0	0	0	0	0	0	0	0	0	0	0	30	30	26	0	0	0
C16-10431-TZ	1	0	2018-02-08	1	0	8	1	0	0	0	0	0	0	0	0	0	0	0	0	0	0	0	0	0	0	0	30	18	16	0	0	0
D17-10148-TZ	2	1	2018-05-16	0	2	28	0	0	0	0	0	0	0	0	0	0	0	0	0	0	0	0	0	0	0	0	30	15	14	0	0	0
C16-10542-TZ	1	0	2018-06-27	0	0	10	0	0	0	0	0	0	0	0	0	0	0	0	0	0	0	0	0	0	0	0	29	0	0	0	0	0
D17-10248-TZ	2	1	2018-10-30	0	0	4	0	0	0	0	0	0	0	0	0	0	0	0	0	0	0	0	0	0	0	0	29	0	0	0	0	0
D17-10169-TZ	2	1	2018-06-04	0	0	4	0	0	0	0	0	0	0	0	0	0	0	0	0	0	0	0	0	0	0	0	29	0	0	0	0	0
C16-10541-TZ	1	0	2018-06-28	0	0	4	0	0	0	0	0	0	0	0	0	0	0	0	0	0	0	0	0	0	0	0	29	0	0	0	0	0
C16-10595-TZ	1	0	2018-10-11	1	0	4	0	0	0	0	0	0	0	0	0	0	0	0	0	0	0	0	0	0	0	0	29	0	0	0	0	0
D17-10253-TZ	2	1	2018-11-05	0	1	17	0	0	0	0	0	0	0	0	0	0	0	0	0	0	0	0	0	0	0	0	29	0	0	0	0	0
D17-10046-TZ	2	1	2017-12-14	1	0	5	0	0	0	0	0	0	0	0	0	0	0	0	0	0	0	0	0	0	0	0	29	0	0	0	0	0
D17-10048-TZ	2	1	2018-01-04	0	0	7	0	0	0	0	0	0	0	0	0	0	0	0	0	0	0	0	0	0	0	0	29	0	35	0	33.17	0
D17-10060-TZ	2	1	2018-01-16	0	0	4	0	0	0	0	0	0	0	0	0	0	0	0	0	0	0	0	0	0	0	0	29	0	33	0	0	0
D17-10299-TZ	2	1	2019-01-16	0	0	8	1	0	0	0	0	0	0	0	0	0	0	0	0	0	0	0	0	0	0	0	29	0	32	0	0	0
D17-10287-TZ	2	1	2018-12-19	0	2	34	0	0	0	0	0	0	0	0	0	0	0	0	0	0	0	0	0	0	0	0	29	0	25	0	0	0
C16-10447-TZ	1	0	2018-02-27	1	0	4	1	0	0	0	0	0	0	0	0	0	0	0	0	0	0	0	0	0	0	0	29	0	24	0	0	0
C16-10581-TZ	1	0	2018-09-11	1	0	8	0	0	0	0	0	0	0	0	0	0	0	0	0	0	0	0	0	0	0	0	29	0	21	0	0	0
D17-10028-TZ	2	1	2017-11-17	1	1	14	0	0	0	0	0	0	0	0	0	0	0	0	0	0	0	0	0	0	0	0	29	0	19	0	0	0
D17-10127-TZ	2	1	2018-04-06	1	1	19	0	0	0	0	0	0	0	0	0	0	0	0	0	0	0	0	0	0	0	0	28	0	31	0	0	0
D17-10069-TZ	2	1	2018-02-06	0	0	9	0	0	0	0	0	0	0	0	0	0	0	0	0	0	0	0	0	0	0	0	28	0	29	0	0	0
D17-10033-TZ	2	1	2017-11-20	1	1	18	1	0	0	0	0	0	0	0	0	0	0	0	0	0	0	0	0	0	0	0	28	0	29	0	20.07	0
D17-10198-TZ	2	1	2018-07-20	1	0	11	1	0	0	0	0	0	0	0	0	0	0	0	0	0	0	0	0	0	0	0	28	22	24	0	0	0
D17-10180-TZ	2	1	2018-06-20	0	1	22	0	0	0	0	0	0	0	0	0	0	0	0	0	0	0	0	0	0	0	0	27	0	0	0	0	0
C16-10586-TZ	1	0	2018-09-24	0	0	3	0	0	0	0	0	0	0	0	0	0	0	0	0	0	0	0	0	0	0	0	27	0	34	0	0	0
D17-10208-TZ	2	1	2018-08-21	1	0	9	0	0	0	0	0	0	0	0	0	0	0	0	0	0	0	0	0	0	0	0	27	0	34	0	0	0
C16-10582-TZ	1	0	2018-09-17	0	0	5	0	0	0	0	0	0	0	0	0	0	0	0	0	0	0	0	0	0	0	0	27	0	33	0	0	0
D17-10007-TZ	2	1	2017-10-09	0	0	10	0	0	0	0	0	0	0	0	0	0	0	0	0	0	0	0	0	0	0	0	27	0	33	0	0	0
D17-10275-TZ	2	1	2018-12-07	1	0	10	0	0	0	0	0	0	0	0	0	0	0	0	0	0	0	0	0	0	0	0	27	0	30	0	0	0
D17-10115-TZ	2	1	2018-03-21	1	1	12	0	0	0	0	0	0	0	0	0	0	0	0	0	0	0	0	0	0	0	0	27	0	25	0	0	0
C16-10520-TZ	1	0	2018-05-30	1	1	16	1	0	0	0	0	0	0	0	0	0	0	0	0	0	0	0	0	0	0	0	26	0	0	0	0	0
C16-10482-TZ	1	0	2018-04-06	1	0	6	1	0	0	0	0	0	0	0	0	0	0	0	0	0	0	0	0	0	0	0	26	0	0	0	0	0
D17-10171-TZ	2	1	2018-06-04	0	0	9	0	0	0	0	0	0	0	0	0	0	0	0	0	0	0	0	0	0	0	0	26	0	0	0	0	0
D17-10221-TZ	2	1	2018-09-10	1	0	7	0	0	0	0	0	0	0	0	0	0	0	0	0	0	0	0	0	0	0	0	26	0	0	0	28.29	0
C16-10376-TZ	1	0	2017-11-08	0	0	4	0	0	0	0	0	0	0	0	0	0	0	0	0	0	0	0	0	0	0	0	26	0	34	0	0	0
D17-10053-TZ	2	1	2018-01-09	0	3	44	0	0	0	0	0	0	0	0	0	0	0	0	0	0	0	0	0	0	0	0	26	0	34	0	0	0
D17-10283-TZ	2	1	2018-12-10	0	0	5	0	0	0	0	0	0	0	0	0	0	0	0	0	0	0	0	0	0	0	0	26	0	34	0	0	0
D17-10024-TZ	2	1	2017-11-13	1	1	13	0	0	0	0	0	0	0	0	0	0	0	0	0	0	0	0	0	0	0	0	26	0	32	0	0	0
D17-10182-TZ	2	1	2018-06-20	1	2	26	0	0	0	0	0	0	0	0	0	0	0	0	0	0	0	0	0	0	0	0	26	0	25	0	0	0
D17-10085-TZ	2	1	2018-02-28	1	0	6	0	0	0	0	0	0	0	0	0	0	0	0	0	0	0	0	0	0	0	0	26	28	25	0	0	0
D17-10152-TZ	2	1	2018-05-17	0	1	20	0	0	0	0	0	0	0	0	0	0	0	0	0	0	0	0	0	0	0	0	26	26	22	0	0	0
D17-10241-TZ	2	1	2018-10-18	1	0	5	1	0	0	0	0	0	0	0	0	0	0	0	0	0	0	0	0	0	0	0	25	0	0	0	0	0
C16-10464-TZ	1	0	2018-03-13	1	2	27	0	0	0	0	0	0	0	0	0	0	0	0	0	0	0	0	0	0	0	0	25	0	0	0	0	0
D17-10307-TZ	2	1	2019-01-23	0	0	4	0	0	0	0	0	0	0	0	0	0	0	0	0	0	0	0	0	0	0	0	25	0	0	0	29.09	0
C16-10622-TZ	1	0	2018-11-16	1	0	10	0	0	0	0	0	0	0	0	0	0	0	0	0	0	0	0	0	0	0	0	25	0	29	0	25.78	0
D17-10081-TZ	2	1	2018-02-16	1	1	17	0	0	0	0	0	0	0	0	0	0	0	0	0	0	0	0	0	0	0	0	25	0	27	0	0	0
D17-10123-TZ	2	1	2018-04-03	1	0	9	0	0	0	0	0	0	0	0	0	0	0	0	0	0	0	0	0	0	0	0	25	31	26	0	29.86	0
D17-10034-TZ	2	1	2017-11-24	1	0	11	0	0	0	0	0	0	0	0	0	0	0	0	0	0	0	0	0	0	0	0	25	30	26	0	0	0
D17-10193-TZ	2	1	2018-07-19	0	0	8	0	0	0	0	0	0	0	0	0	0	0	0	0	0	0	0	0	0	0	0	24	0	33	0	0	0
D17-10200-TZ	2	1	2018-07-25	1	1	18	0	0	0	0	0	0	0	0	0	0	0	0	0	0	0	0	0	0	0	0	24	0	32	0	0	0
C16-10352-TZ	1	0	2017-09-20	1	0	7	0	0	0	0	0	0	0	0	0	0	0	0	0	0	0	0	0	0	0	0	24	0	30	0	0	0
C16-10383-TZ	1	0	2017-11-15	0	1	21	0	0	0	0	0	0	0	0	0	0	0	0	0	0	0	0	0	0	0	0	24	0	24	0	0	0
D17-10072-TZ	2	1	2018-02-01	0	1	23	0	0	0	0	0	0	0	0	0	0	0	0	0	0	0	0	0	0	0	0	24	22	20	0	22.14	0
C16-10608-TZ	1	0	2018-11-05	1	1	20	1	0	0	0	0	0	0	0	0	0	0	0	0	0	0	0	0	0	0	0	23	0	0	0	0	0
C16-10462-TZ	1	0	2018-03-07	1	0	6	0	0	0	0	0	0	0	0	0	0	0	0	0	0	0	0	0	0	0	0	23	0	0	0	0	0
C16-10373-TZ	1	0	2017-10-31	1	1	14	0	0	0	0	0	0	0	0	0	0	0	0	0	0	0	0	0	0	0	0	23	0	33	0	26.62	0
D17-10276-TZ	2	1	2018-12-03	1	0	7	0	0	0	0	0	0	0	0	0	0	0	0	0	0	0	0	0	0	0	0	23	0	31	0	0	0
D17-10098-TZ	2	1	2018-03-05	0	1	18	0	0	0	0	0	0	0	0	0	0	0	0	0	0	0	0	0	0	0	0	23	0	24	0	0	0
D17-10235-TZ	2	1	2018-10-15	0	0	10	0	0	0	0	0	0	0	0	0	0	0	0	0	0	0	0	0	0	0	0	22	0	0	0	0	0
C16-10513-TZ	1	0	2018-05-24	1	0	4	1	0	0	0	0	0	0	0	0	0	0	0	0	0	0	0	0	0	0	0	22	0	0	0	0	0
C16-10634-TZ	1	0	2018-11-29	0	0	7	1	0	0	0	0	0	0	0	0	0	0	0	0	0	0	0	0	0	0	0	22	0	0	0	0	0
D17-10224-TZ	2	1	2018-09-10	1	0	7	0	0	0	0	0	0	0	0	0	0	0	0	0	0	0	0	0	0	0	0	22	0	0	0	0	0
D17-10281-TZ	2	1	2018-12-12	0	0	7	0	0	0	0	0	0	0	0	0	0	0	0	0	0	0	0	0	0	0	0	22	0	0	0	0	0
D17-10288-TZ	2	1	2018-12-18	0	0	4	0	0	0	0	0	0	0	0	0	0	0	0	0	0	0	0	0	0	0	0	22	0	33	0	0	0
C16-10405-TZ	1	0	2018-01-03	1	0	6	0	0	0	0	0	0	0	0	0	0	0	0	0	0	0	0	0	0	0	0	22	0	33	0	25	0
D17-10213-TZ	2	1	2018-08-29	0	0	6	0	0	0	0	0	0	0	0	0	0	0	0	0	0	0	0	0	0	0	0	22	0	31	0	0	0
D17-10237-TZ	2	1	2018-10-16	0	1	12	0	0	0	0	0	0	0	0	0	0	0	0	0	0	0	0	0	0	0	0	22	0	24	0	0	0
C16-10361-TZ	1	0	2017-10-10	0	0	5	0	0	0	0	0	0	0	0	0	0	0	0	0	0	0	0	0	0	0	0	22	0	22	0	0	0
D17-10017-TZ	2	1	2017-10-30	0	0	8	0	0	0	0	0	0	0	0	0	0	0	0	0	0	0	0	0	0	0	0	22	0	21	0	0	0
D17-10189-TZ	2	1	2018-07-10	0	0	9	1	0	0	0	0	0	0	0	0	0	0	0	0	0	0	0	0	0	0	0	22	31	25	0	0	0
C16-10430-TZ	1	0	2018-02-08	1	1	19	1	0	0	0	0	0	0	0	0	0	0	0	0	0	0	0	0	0	0	0	22	23	19	0	0	0
D17-10234-TZ	2	1	2018-10-12	0	1	18	1	0	0	0	0	0	0	0	0	0	0	0	0	0	0	0	0	0	0	0	21	0	0	0	0	0
C16-10498-TZ	1	0	2018-05-04	0	0	6	1	0	0	0	0	0	0	0	0	0	0	0	0	0	0	0	0	0	0	0	21	0	0	0	0	0
C16-10564-TZ	1	0	2018-08-09	0	0	8	0	0	0	0	0	0	0	0	0	0	0	0	0	0	0	0	0	0	0	0	21	0	0	0	0	0
D17-10256-TZ	2	1	2018-11-01	1	1	17	0	0	0	0	0	0	0	0	0	0	0	0	0	0	0	0	0	0	0	0	21	0	0	0	29.14	0
D17-10005-TZ	2	1	2017-10-04	1	1	13	0	0	0	0	0	0	0	0	0	0	0	0	0	0	0	0	0	0	0	0	21	0	32	0	0	0
C16-10639-TZ	1	0	2018-12-04	0	0	5	0	0	0	0	0	0	0	0	0	0	0	0	0	0	0	0	0	0	0	0	21	0	30	0	0	0
D17-10074-TZ	2	1	2018-02-06	0	1	12	0	0	0	0	0	0	0	0	0	0	0	0	0	0	0	0	0	0	0	0	21	0	27	0	0	0
D17-10095-TZ	2	1	2018-03-05	0	1	19	0	0	0	0	0	0	0	0	0	0	0	0	0	0	0	0	0	0	0	0	21	0	23	0	0	0
D17-10162-TZ	2	1	2018-05-30	0	0	3	0	0	0	0	0	0	0	0	0	0	0	0	0	0	0	0	0	0	0	0	21	0	18	0	29.97	0
D17-10286-TZ	2	1	2018-12-19	0	0	5	0	0	0	0	0	0	0	0	0	0	0	0	0	0	0	0	0	0	0	0	20	0	0	0	0	0
C16-10533-TZ	1	0	2018-06-19	1	0	5	0	0	0	0	0	0	0	0	0	0	0	0	0	0	0	0	0	0	0	0	20	0	0	0	0	0
D17-10252-TZ	2	1	2018-11-07	0	0	6	0	0	0	0	0	0	0	0	0	0	0	0	0	0	0	0	0	0	0	0	20	0	35	0	0	0
D17-10309-TZ	2	1	2019-01-21	1	0	6	0	0	0	0	0	0	0	0	0	0	0	0	0	0	0	0	0	0	0	0	20	0	33	0	0	0
D17-10285-TZ	2	1	2018-12-18	1	0	6	0	0	0	0	0	0	0	0	0	0	0	0	0	0	0	0	0	0	0	0	20	0	22	0	0	0
C16-10393-TZ	1	0	2017-12-04	1	0	8	0	0	0	0	0	0	0	0	0	0	0	0	0	0	0	0	0	0	0	0	20	0	19	0	0	0
D17-10059-TZ	2	1	2018-01-09	0	1	20	0	0	0	0	0	0	0	0	0	0	0	0	0	0	0	0	0	0	0	0	19	0	0	0	0	0
C16-10453-TZ	1	0	2018-03-01	1	0	8	0	0	0	0	0	0	0	0	0	0	0	0	0	0	0	0	0	0	0	0	19	0	33	0	0	0
D17-10265-TZ	2	1	2018-11-15	1	0	8	0	0	0	0	0	0	0	0	0	0	0	0	0	0	0	0	0	0	0	0	19	0	33	0	0	0
D17-10091-TZ	2	1	2018-02-28	1	1	12	0	0	0	0	0	0	0	0	0	0	0	0	0	0	0	0	0	0	0	0	19	0	31	0	0	0
C16-10660-TZ	1	0	2019-01-14	0	0	8	0	0	0	0	0	0	0	0	0	0	0	0	0	0	0	0	0	0	0	0	19	0	30	0	0	0
D17-10062-TZ	2	1	2018-01-22	1	0	9	0	0	0	0	0	0	0	0	0	0	0	0	0	0	0	0	0	0	0	0	19	0	23	0	0	0
D17-10295-TZ	2	1	2019-01-09	0	0	9	0	0	0	0	0	0	0	0	0	0	0	0	0	0	0	0	0	0	0	0	18	0	0	0	0	0
C16-10420-TZ	1	0	2018-01-26	1	0	4	0	0	0	0	0	0	0	0	0	0	0	0	0	0	0	0	0	0	0	0	18	0	0	0	0	0
D17-10015-TZ	2	1	2017-10-23	0	0	11	0	0	0	0	0	0	0	0	0	0	0	0	0	0	0	0	0	0	0	0	18	0	0	0	0	0
D17-10201-TZ	2	1	2018-08-02	1	0	1	1	0	0	0	0	0	0	0	0	0	0	0	0	0	0	0	0	0	0	0	18	0	0	0	0	0
D17-10301-TZ	2	1	2019-01-21	0	0	3	0	0	0	0	0	0	0	0	0	0	0	0	0	0	0	0	0	0	0	0	18	0	0	0	0	0
D17-10142-TZ	2	1	2018-05-03	0	0	8	0	0	0	0	0	0	0	0	0	0	0	0	0	0	0	0	0	0	0	0	18	0	0	0	0	0
C16-10562-TZ	1	0	2018-08-07	0	0	7	1	0	0	0	0	0	0	0	0	0	0	0	0	0	0	0	0	0	0	0	18	0	0	0	24.19	0
D17-10057-TZ	2	1	2018-01-17	0	0	11	0	0	0	0	0	0	0	0	0	0	0	0	0	0	0	0	0	0	0	0	18	0	30	0	0	0
D17-10118-TZ	2	1	2018-03-22	0	2	32	0	0	0	0	0	0	0	0	0	0	0	0	0	0	0	0	0	0	0	0	18	0	24	0	0	0
D17-10004-TZ	2	1	2017-09-26	0	0	9	0	0	0	0	0	0	0	0	0	0	0	0	0	0	0	0	0	0	0	0	18	0	20	0	0	0
D17-10263-TZ	2	1	2018-11-15	0	0	6	0	0	0	0	0	0	0	0	0	0	0	0	0	0	0	0	0	0	0	0	18	0	20	0	0	0
C16-10617-TZ	1	0	2018-11-12	0	0	4	0	0	0	0	0	0	0	0	0	0	0	0	0	0	0	0	0	0	0	0	17	0	0	0	0	0
D17-10003-TZ	2	1	2017-09-25	1	0	7	0	0	0	0	0	0	0	0	0	0	0	0	0	0	0	0	0	0	0	0	17	0	35	0	0	0
D17-10016-TZ	2	1	2017-10-26	1	0	11	0	0	0	0	0	0	0	0	0	0	0	0	0	0	0	0	0	0	0	0	17	0	34	0	0	0
D17-10308-TZ	2	1	2019-02-04	0	0	4	0	0	0	0	0	0	0	0	0	0	0	0	0	0	0	0	0	0	0	0	17	0	21	0	0	0
D17-10041-TZ	2	1	2017-12-12	1	1	18	0	0	0	0	0	0	0	0	0	0	0	0	0	0	0	0	0	0	0	0	16	0	0	0	0	0
C16-10517-TZ	1	0	2018-05-24	1	0	2	1	0	0	0	0	0	0	0	0	0	0	0	0	0	0	0	0	0	0	0	16	0	0	0	0	0
D17-10223-TZ	2	1	2018-09-10	1	1	13	0	0	0	0	0	0	0	0	0	0	0	0	0	0	0	0	0	0	0	0	16	0	0	0	0	0
D17-10262-TZ	2	1	2018-11-14	0	0	4	0	0	0	0	0	0	0	0	0	0	0	0	0	0	0	0	0	0	0	0	16	0	0	0	0	0
D17-10134-TZ	2	1	2018-04-10	0	0	6	0	0	0	0	0	0	0	0	0	0	0	0	0	0	0	0	0	0	0	0	16	0	0	0	0	0
D17-10043-TZ	2	1	2017-12-13	1	1	22	0	0	0	0	0	0	0	0	0	0	0	0	0	0	0	0	0	0	0	0	16	0	33	0	0	0
D17-10284-TZ	2	1	2018-12-20	0	0	4	0	0	0	0	0	0	0	0	0	0	0	0	0	0	0	0	0	0	0	0	15	0	0	0	0	0
D17-10185-TZ	2	1	2018-07-03	1	0	9	0	0	0	0	0	0	0	0	0	0	0	0	0	0	0	0	0	0	0	0	15	0	0	0	0	0
D17-10135-TZ	2	1	2018-04-16	1	0	5	0	0	0	0	0	0	0	0	0	0	0	0	0	0	0	0	0	0	0	0	15	0	0	0	0	0
C16-10621-TZ	1	0	2018-11-16	1	0	4	0	0	0	0	0	0	0	0	0	0	0	0	0	0	0	0	0	0	0	0	15	0	0	0	0	0
D17-10055-TZ	2	1	2018-01-15	0	1	14	0	0	0	0	0	0	0	0	0	0	0	0	0	0	0	0	0	0	0	0	15	0	33	0	0	0
D17-10239-TZ	2	1	2018-10-16	1	0	10	0	0	0	0	0	0	0	0	0	0	0	0	0	0	0	0	0	0	0	0	15	0	29	0	0	0
D17-10183-TZ	2	1	2018-06-27	0	2	29	0	0	0	0	0	0	0	0	0	0	0	0	0	0	0	0	0	0	0	0	14	0	26	0	0	0
D17-10119-TZ	2	1	2018-03-20	1	0	8	0	0	0	0	0	0	0	0	0	0	0	0	0	0	0	0	0	0	0	0	14	32	26	0	0	0
D17-10196-TZ	2	1	2018-07-19	1	0	8	0	0	0	0	0	0	0	0	0	0	0	0	0	0	0	0	0	0	0	0	13	0	20	0	0	0
D17-10316-TZ	2	1	2019-02-13	0	2	25	0	0	0	0	0	0	0	0	0	0	0	0	0	0	0	0	0	0	0	0	12	0	30	0	0	0
D17-10255-TZ	2	1	2018-11-07	0	1	22	0	0	0	0	0	0	0	0	0	0	0	0	0	0	0	0	0	0	0	0	12	0	29	0	29.59	0
D17-10120-TZ	2	1	2018-03-21	1	0	9	0	0	0	0	0	0	0	0	0	0	0	0	0	0	0	0	0	0	0	0	12	0	25	0	0	0
D17-10143-TZ	2	1	2018-04-30	0	0	8	0	0	0	0	0	0	0	0	0	0	0	0	0	0	0	0	0	0	0	0	11	0	0	0	0	0
D17-10066-TZ	2	1	2018-01-23	0	0	4	0	0	0	0	0	0	0	0	0	0	0	0	0	0	0	0	0	0	0	37	21	0	38	0	0	0
D17-10086-TZ	2	1	2018-02-28	0	1	15	0	0	0	0	0	0	0	0	0	0	0	0	0	0	0	0	0	0	0	34	0	0	23	0	0	0
D17-10146-TZ	2	1	2018-05-09	0	1	18	0	0	0	0	0	0	0	0	0	0	0	0	0	0	0	0	0	0	0	33	20	0	19	0	0	0
D17-10075-TZ	2	1	2018-02-07	0	1	22	1	0	0	0	0	0	0	0	0	0	0	0	0	0	0	0	0	0	0	30	27	0	23	0	0	0
C16-10394-TZ	1	0	2017-12-04	1	1	21	0	0	0	0	0	0	0	0	0	0	0	0	0	0	0	0	0	0	0	27	0	0	32	0	0	0
D17-10137-TZ	2	1	2018-04-17	1	1	14	0	0	0	0	0	0	0	0	0	0	0	0	0	0	0	0	0	0	0	27	28	0	21	0	0	0
C16-10650-TZ	1	0	2019-01-03	1	3	36	0	0	0	0	0	0	0	0	0	0	0	0	0	0	0	0	0	0	0	26	0	0	33	0	0	0
C16-10496-TZ	1	0	2018-04-27	0	3	46	1	0	0	0	0	0	0	0	0	0	0	0	0	0	0	0	0	0	0	26	0	0	29	0	0	0
D17-10065-TZ	2	1	2018-01-24	0	0	8	1	0	0	0	0	0	0	0	0	0	0	0	0	0	0	0	0	0	0	26	30	0	21	0	0	0
D17-10124-TZ	2	1	2018-04-09	1	0	10	0	0	0	0	0	0	0	0	0	0	0	0	0	0	0	0	0	0	0	25	23	0	31	0	0	0
C16-10434-TZ	1	0	2018-02-14	0	0	7	0	0	0	0	0	0	0	0	0	0	0	0	0	0	0	0	0	0	0	24	0	0	0	0	31.98	0
C16-10356-TZ	1	0	2017-09-26	1	1	16	0	0	0	0	0	0	0	0	0	0	0	0	0	0	0	0	0	0	0	23	0	0	0	0	0	0
C16-10444-TZ	1	0	2018-02-23	1	1	13	1	0	0	0	0	0	0	0	0	0	0	0	0	0	0	0	0	0	0	23	0	0	36	0	0	0
D17-10228-TZ	2	1	2018-09-19	1	0	4	0	0	0	0	0	0	0	0	0	0	0	0	0	0	0	0	0	0	0	23	0	0	34	0	0	0
C16-10392-TZ	1	0	2017-11-24	1	0	8	1	0	0	0	0	0	0	0	0	0	0	0	0	0	0	0	0	0	0	22	20	0	32	0	20.98	0
C16-10629-TZ	1	0	2018-11-22	0	0	8	0	0	0	0	0	0	0	0	0	0	0	0	0	0	0	0	0	0	0	21	33	0	0	0	0	0
D17-10242-TZ	2	1	2018-10-18	1	1	12	0	0	0	0	0	0	0	0	0	0	0	0	0	0	0	0	0	0	0	21	24	0	28	0	0	0
C16-10577-TZ	1	0	2018-09-04	0	1	17	0	0	0	0	0	0	0	0	0	0	0	0	0	0	0	0	0	0	0	20	0	0	22	0	25.41	0
C16-10397-TZ	1	0	2017-12-08	1	0	6	0	0	0	0	0	0	0	0	0	0	0	0	0	0	0	0	0	0	32	0	26	0	0	0	0	0
C16-10460-TZ	1	0	2018-03-07	1	0	6	1	0	0	0	0	0	0	0	0	0	0	0	0	0	0	0	0	0	31	0	0	0	27	0	0	0
C16-10429-TZ	1	0	2018-02-06	0	1	16	1	0	0	0	0	0	0	0	0	0	0	0	0	0	0	0	0	0	30	0	26	0	30	0	0	0
C16-10597-TZ	1	0	2018-10-19	0	2	28	1	0	0	0	0	0	0	0	0	0	0	0	0	0	0	0	0	0	29	0	0	0	32	0	0	0
C16-10662-TZ	1	0	2019-01-21	1	0	11	0	0	0	0	0	0	0	0	0	0	0	0	0	0	0	0	0	0	28	0	0	29	26	0	0	0
D17-10297-TZ	2	1	2019-01-16	1	1	18	0	0	0	0	0	0	0	0	0	0	0	0	0	0	0	0	0	0	28	0	22	0	21	0	0	0
C16-10493-TZ	1	0	2018-04-20	1	1	20	0	0	0	0	0	0	0	0	0	0	0	0	0	0	0	0	0	0	27	0	0	0	0	0	0	0
C16-10563-TZ	1	0	2018-08-09	1	4	52	0	0	0	0	0	0	0	0	0	0	0	0	0	0	0	0	0	0	27	0	0	0	0	0	0	0
C16-10358-TZ	1	0	2017-10-06	1	1	18	0	0	0	0	0	0	0	0	0	0	0	0	0	0	0	0	0	0	27	0	0	0	35	0	0	0
D17-10167-TZ	2	1	2018-06-05	1	0	6	0	0	0	0	0	0	0	0	0	0	0	0	0	0	0	0	0	0	27	0	19	0	33	0	0	0
D17-10136-TZ	2	1	2018-04-16	1	0	11	0	0	0	0	0	0	0	0	0	0	0	0	0	0	0	0	0	0	26	0	29	0	0	0	0	0
C16-10403-TZ	1	0	2018-01-03	1	1	14	1	0	0	0	0	0	0	0	0	0	0	0	0	0	0	0	0	0	26	0	26	0	35	0	0	0
C16-10442-TZ	1	0	2018-02-21	0	1	20	0	0	0	0	0	0	0	0	0	0	0	0	0	0	0	0	0	0	26	0	18	0	25	0	0	0
C16-10637-TZ	1	0	2018-12-04	1	0	11	1	0	0	0	0	0	0	0	0	0	0	0	0	0	0	0	0	0	25	0	0	0	0	0	0	0
C16-10521-TZ	1	0	2018-06-06	0	0	10	1	0	0	0	0	0	0	0	0	0	0	0	0	0	0	0	0	0	25	0	0	0	0	0	0	0
D17-10154-TZ	2	1	2018-05-24	0	1	19	0	0	0	0	0	0	0	0	0	0	0	0	0	0	0	0	0	0	25	0	26	0	36	0	0	0
C16-10422-TZ	1	0	2018-01-29	0	0	8	1	0	0	0	0	0	0	0	0	0	0	0	0	0	0	0	0	0	25	0	24	0	25	0	0	0
D17-10105-TZ	2	1	2018-03-14	0	0	8	0	0	0	0	0	0	0	0	0	0	0	0	0	0	0	0	0	0	25	0	23	0	29	0	0	0
C16-10556-TZ	1	0	2018-07-25	0	1	16	0	0	0	0	0	0	0	0	0	0	0	0	0	0	0	0	0	0	25	0	20	0	0	0	0	0
D17-10161-TZ	2	1	2018-05-31	1	1	23	0	0	0	0	0	0	0	0	0	0	0	0	0	0	0	0	0	0	25	0	20	0	29	0	0	0
C16-10354-TZ	1	0	2017-09-22	0	1	15	0	0	0	0	0	0	0	0	0	0	0	0	0	0	0	0	0	0	24	0	0	0	0	0	0	0
C16-10364-TZ	1	0	2017-10-17	0	1	14	1	0	0	0	0	0	0	0	0	0	0	0	0	0	0	0	0	0	24	0	0	0	33	0	21.21	0
C16-10480-TZ	1	0	2018-04-05	0	2	24	0	0	0	0	0	0	0	0	0	0	0	0	0	0	0	0	0	0	24	0	0	0	25	0	0	0
D17-10027-TZ	2	1	2017-11-18	0	1	18	0	0	0	0	0	0	0	0	0	0	0	0	0	0	0	0	0	0	24	0	0	0	21	0	0	0
D17-10197-TZ	2	1	2018-07-20	0	2	35	1	0	0	0	0	0	0	0	0	0	0	0	0	0	0	0	0	0	23	0	23	0	23	0	0	0
C16-10530-TZ	1	0	2018-06-13	0	2	31	0	0	0	0	0	0	0	0	0	0	0	0	0	0	0	0	0	0	22	0	0	0	0	0	0	0
C16-10505-TZ	1	0	2018-05-18	1	1	22	0	0	0	0	0	0	0	0	0	0	0	0	0	0	0	0	0	0	22	0	0	0	0	0	0	0
C16-10508-TZ	1	0	2018-05-21	1	2	26	0	0	0	0	0	0	0	0	0	0	0	0	0	0	0	0	0	0	22	0	0	0	34	0	0	0
C16-10438-TZ	1	0	2018-02-20	0	1	12	0	0	0	0	0	0	0	0	0	0	0	0	0	0	0	0	0	0	22	0	0	27	24	0	0	0
D17-10054-TZ	2	1	2018-01-15	0	1	16	0	0	0	0	0	0	0	0	0	0	0	0	0	0	0	0	0	0	22	0	28	0	23	0	0	0
C16-10457-TZ	1	0	2018-03-07	1	1	22	1	0	0	0	0	0	0	0	0	0	0	0	0	0	0	0	0	0	21	0	0	0	0	0	0	0
D17-10096-TZ	2	1	2018-03-05	1	3	42	0	0	0	0	0	0	0	0	0	0	0	0	0	0	0	0	0	0	21	0	18	0	19	0	0	0
D17-10116-TZ	2	1	2018-03-21	1	0	9	0	0	0	0	0	0	0	0	0	0	0	0	0	0	0	0	0	0	20	0	0	0	30	0	0	0
C16-10646-TZ	1	0	2018-12-17	1	2	27	0	0	0	0	0	0	0	0	0	0	0	0	0	0	0	0	0	0	20	0	0	0	29	0	0	0
C16-10451-TZ	1	0	2018-03-01	1	3	44	0	0	0	0	0	0	0	0	0	0	0	0	0	0	0	0	0	0	19	0	0	0	31	0	0	0
C16-10649-TZ	1	0	2018-12-21	0	2	28	1	0	0	0	0	0	0	0	0	0	0	0	0	0	0	0	0	0	19	0	0	0	31	0	0	0
C16-10653-TZ	1	0	2019-01-10	0	2	32	1	0	0	0	0	0	0	0	0	0	0	0	0	0	0	0	0	0	19	0	0	0	28	0	0	0
D17-10130-TZ	2	1	2018-04-10	1	2	29	0	0	0	0	0	0	0	0	0	0	0	0	0	0	0	0	0	0	19	0	27	0	0	0	0	0
C16-10652-TZ	1	0	2019-01-09	0	1	16	1	0	0	0	0	0	0	0	0	0	0	0	0	0	0	0	0	0	18	0	35	0	32	0	0	0
C16-10404-TZ	1	0	2018-01-04	0	0	9	0	0	0	0	0	0	0	0	0	0	0	0	0	0	0	0	0	0	16	0	0	0	27	0	27.64	0
C16-10387-TZ	1	0	2017-11-22	0	2	29	0	0	0	0	0	0	0	0	0	0	0	0	0	0	0	0	0	0	16	0	34	0	0	0	0	0
C16-10375-TZ	1	0	2017-11-08	1	1	17	0	0	0	0	0	0	0	0	0	0	0	0	0	0	0	0	0	0	15	0	0	0	23	0	0	0
C16-10645-TZ	1	0	2018-12-14	0	3	41	0	0	0	0	0	0	0	0	0	0	0	0	0	0	0	0	0	0	14	0	32	0	22	0	0	0
C16-10628-TZ	1	0	2018-11-22	1	2	24	0	0	0	0	0	0	0	0	0	0	0	0	0	0	0	0	0	0	12	0	0	0	35	0	0	0
C16-10389-TZ	1	0	2017-11-22	1	2	24	1	0	0	0	0	0	0	0	0	0	0	0	0	0	0	0	0	0	12	0	0	0	32	0	0	0
C16-10421-TZ	1	0	2018-01-26	1	1	18	0	0	0	0	0	0	0	0	0	0	0	0	0	0	0	0	0	33	0	0	0	0	0	0	0	0
C16-10580-TZ	1	0	2018-09-10	0	2	25	1	0	0	0	0	0	0	0	0	0	0	0	0	0	0	0	0	32	0	0	29	0	33	0	0	0
C16-10507-TZ	1	0	2018-05-21	1	0	10	0	0	0	0	0	0	0	0	0	0	0	0	0	0	0	0	0	31	0	0	0	0	0	0	0	0
C16-10427-TZ	1	0	2018-02-01	1	0	8	0	0	0	0	0	0	0	0	0	0	0	0	0	0	0	0	0	31	0	0	0	0	35	0	0	0
D17-10035-TZ	2	1	2017-11-24	1	1	13	1	0	0	0	0	0	0	0	0	0	0	0	0	0	0	0	0	31	0	0	15	0	30	0	0	0
D17-10122-TZ	2	1	2018-04-05	0	0	6	1	0	0	0	0	0	0	0	0	0	0	0	0	0	0	0	0	31	0	30	20	0	14	0	0	0
D17-10300-TZ	2	1	2019-01-17	1	0	6	1	0	0	0	0	0	0	0	0	0	0	0	0	0	0	0	0	30	0	0	0	0	0	0	0	0
D17-10289-TZ	2	1	2018-12-21	1	0	8	0	0	0	0	0	0	0	0	0	0	0	0	0	0	0	0	0	30	0	0	20	0	30	0	0	0
D17-10071-TZ	2	1	2018-02-07	1	0	7	0	0	0	0	0	0	0	0	0	0	0	0	0	0	0	0	0	30	26	0	20	0	28	0	0	0
D17-10245-TZ	2	1	2018-10-23	0	0	8	0	0	0	0	0	0	0	0	0	0	0	0	0	0	0	0	0	29	0	0	0	0	27	0	0	0
D17-10078-TZ	2	1	2018-02-14	0	0	11	0	0	0	0	0	0	0	0	0	0	0	0	0	0	0	0	0	29	0	28	21	0	0	0	0	0
D17-10061-TZ	2	1	2018-01-19	1	1	15	0	0	0	0	0	0	0	0	0	0	0	0	0	0	0	0	0	29	29	0	13	0	32	39.93	0	0
C16-10414-TZ	1	0	2018-01-22	0	3	43	1	0	0	0	0	0	0	0	0	0	0	0	0	0	0	0	0	28	0	0	0	0	0	0	0	0
C16-10390-TZ	1	0	2017-11-24	0	1	12	0	0	0	0	0	0	0	0	0	0	0	0	0	0	0	0	0	28	0	0	0	0	31	0	0	0
C16-10546-TZ	1	0	2018-07-03	1	1	14	0	0	0	0	0	0	0	0	0	0	0	0	0	0	0	0	0	28	0	0	0	28	25	0	23.05	0
C16-10470-TZ	1	0	2018-03-19	0	0	6	1	0	0	0	0	0	0	0	0	0	0	0	0	0	0	0	0	27	0	0	32	0	36	0	25.93	0
C16-10555-TZ	1	0	2018-07-23	0	1	12	0	0	0	0	0	0	0	0	0	0	0	0	0	0	0	0	0	27	0	0	25	0	28	0	24.52	0
D17-10126-TZ	2	1	2018-04-09	0	0	8	0	0	0	0	0	0	0	0	0	0	0	0	0	0	0	0	0	27	0	0	15	0	28	0	0	0
D17-10030-TZ	2	1	2017-11-21	1	0	10	0	0	0	0	0	0	0	0	0	0	0	0	0	0	0	0	0	27	0	25	16	0	0	0	0	0
D17-10063-TZ	2	1	2018-01-22	0	3	43	0	0	0	0	0	0	0	0	0	0	0	0	0	0	0	0	0	27	30	0	23	0	26	0	0	0
C16-10486-TZ	1	0	2018-04-11	1	0	6	0	0	0	0	0	0	0	0	0	0	0	0	0	0	0	0	0	25	0	0	0	0	26	0	0	0
C16-10395-TZ	1	0	2017-12-05	0	0	10	1	0	0	0	0	0	0	0	0	0	0	0	0	0	0	0	0	25	0	0	29	0	30	0	23.09	0
D17-10040-TZ	2	1	2017-12-07	0	0	6	0	0	0	0	0	0	0	0	0	0	0	0	0	0	0	0	0	25	0	0	14	0	36	0	0	0
C16-10552-TZ	1	0	2018-07-13	1	0	7	0	0	0	0	0	0	0	0	0	0	0	0	0	0	0	0	0	24	0	0	0	0	23	0	0	0
C16-10654-TZ	1	0	2019-01-14	0	0	8	0	0	0	0	0	0	0	0	0	0	0	0	0	0	0	0	0	24	0	0	0	0	15	0	0	0
D17-10038-TZ	2	1	2017-11-28	1	2	27	0	0	0	0	0	0	0	0	0	0	0	0	0	0	0	0	0	24	0	0	18	0	0	0	0	0
D17-10106-TZ	2	1	2018-03-15	0	2	24	0	0	0	0	0	0	0	0	0	0	0	0	0	0	0	0	0	24	0	0	18	0	0	0	0	0
D17-10270-TZ	2	1	2018-12-03	1	0	5	0	0	0	0	0	0	0	0	0	0	0	0	0	0	0	0	0	24	0	22	0	29	32	0	0	0
C16-10424-TZ	1	0	2018-01-29	0	0	4	0	0	0	0	0	0	0	0	0	0	0	0	0	0	0	0	0	23	0	0	0	0	0	0	0	0
C16-10399-TZ	1	0	2017-12-15	0	0	10	0	0	0	0	0	0	0	0	0	0	0	0	0	0	0	0	0	23	0	0	0	0	34	0	0	0
C16-10467-TZ	1	0	2018-03-15	1	1	16	0	0	0	0	0	0	0	0	0	0	0	0	0	0	0	0	0	23	0	0	0	0	21	0	0	0
C16-10391-TZ	1	0	2017-11-24	1	0	7	0	0	0	0	0	0	0	0	0	0	0	0	0	0	0	0	0	23	0	25	21	0	34	0	22.07	0
C16-10615-TZ	1	0	2018-11-09	1	1	13	0	0	0	0	0	0	0	0	0	0	0	0	0	0	0	0	0	22	0	0	0	0	0	0	0	0
C16-10570-TZ	1	0	2018-08-23	1	0	8	0	0	0	0	0	0	0	0	0	0	0	0	0	0	0	0	0	22	0	0	0	0	0	0	0	0
D17-10259-TZ	2	1	2018-11-09	1	1	18	0	0	0	0	0	0	0	0	0	0	0	0	0	0	0	0	0	22	0	0	0	0	0	0	0	0
D17-10067-TZ	2	1	2018-01-30	1	0	9	0	0	0	0	0	0	0	0	0	0	0	0	0	0	0	0	0	22	0	0	24	0	33	0	26.57	0
C16-10539-TZ	1	0	2018-06-26	0	0	7	1	0	0	0	0	0	0	0	0	0	0	0	0	0	0	0	0	22	0	0	20	0	34	0	21.35	0
C16-10388-TZ	1	0	2017-11-22	1	1	17	1	0	0	0	0	0	0	0	0	0	0	0	0	0	0	0	0	21	0	0	0	0	33	0	24.44	0
C16-10569-TZ	1	0	2018-08-23	0	1	15	1	0	0	0	0	0	0	0	0	0	0	0	0	0	0	0	0	21	0	0	24	28	25	0	0	0
C16-10381-TZ	1	0	2017-11-15	0	0	8	1	0	0	0	0	0	0	0	0	0	0	0	0	0	0	0	0	20	0	0	0	0	0	0	20.82	0
C16-10455-TZ	1	0	2018-03-06	1	0	9	0	0	0	0	0	0	0	0	0	0	0	0	0	0	0	0	0	20	0	0	37	0	0	0	0	0
C16-10443-TZ	1	0	2018-02-22	0	0	7	0	0	0	0	0	0	0	0	0	0	0	0	0	0	0	0	0	20	0	0	27	0	32	0	0	0
D17-10064-TZ	2	1	2018-01-23	0	0	3	0	0	0	0	0	0	0	0	0	0	0	0	0	0	0	0	0	20	0	0	14	0	0	0	0	0
C16-10543-TZ	1	0	2018-07-02	0	1	14	1	0	0	0	0	0	0	0	0	0	0	0	0	0	0	0	0	19	23	0	0	0	35	0	0	0
C16-10528-TZ	1	0	2018-06-12	1	0	6	0	0	0	0	0	0	0	0	0	0	0	0	0	0	0	0	0	18	0	0	20	26	23	0	20.45	0
C16-10627-TZ	1	0	2018-11-22	0	1	13	1	0	0	0	0	0	0	0	0	0	0	0	0	0	0	0	0	17	0	0	0	0	21	0	0	0
D17-10047-TZ	2	1	2017-12-20	1	0	11	0	0	0	0	0	0	0	0	0	0	0	0	0	0	0	0	0	17	0	27	30	0	28	0	19.76	0
C16-10635-TZ	1	0	2018-11-29	0	0	11	0	0	0	0	0	0	0	0	0	0	0	0	0	0	0	0	0	16	0	0	31	0	30	0	0	0
D17-10278-TZ	2	1	2018-12-10	0	1	21	1	0	0	0	0	0	0	0	0	0	0	0	0	0	0	27	0	0	0	0	29	30	32	0	0	0
C16-10492-TZ	1	0	2018-04-19	0	1	17	1	0	0	0	0	0	0	0	0	0	0	0	0	0	0	26	0	0	0	0	0	0	0	0	0	0
D17-10039-TZ	2	1	2017-11-28	1	0	9	0	0	0	0	0	0	0	0	0	0	0	0	0	0	0	26	0	0	0	0	27	0	32	0	0	0
C16-10519-TZ	1	0	2018-05-28	1	0	9	1	0	0	0	0	0	0	0	0	0	0	0	0	0	0	26	0	0	0	0	17	0	25	0	0	0
D17-10249-TZ	2	1	2018-11-05	1	0	7	0	0	0	0	0	0	0	0	0	0	0	0	0	0	0	25	0	0	0	0	0	0	34	0	0	0
D17-10051-TZ	2	1	2018-01-09	1	0	8	1	0	0	0	0	0	0	0	0	0	0	0	0	0	0	25	0	0	0	0	14	0	29	0	0	0
C16-10400-TZ	1	0	2017-12-19	1	0	4	1	0	0	0	0	0	0	0	0	0	0	0	0	0	0	24	0	0	0	0	30	0	34	0	24.76	0
D17-10246-TZ	2	1	2018-10-30	0	4	53	0	0	0	0	0	0	0	0	0	0	0	0	0	0	0	24	0	0	0	0	30	0	28	0	0	0
C16-10377-TZ	1	0	2017-11-08	0	0	6	0	0	0	0	0	0	0	0	0	0	0	0	0	0	0	24	0	0	0	0	30	0	28	0	0	0
D17-10231-TZ	2	1	2018-10-04	0	0	11	0	0	0	0	0	0	0	0	0	0	0	0	0	0	0	24	0	0	0	0	29	0	28	0	0	0
D17-10029-TZ	2	1	2017-11-20	1	0	11	0	0	0	0	0	0	0	0	0	0	0	0	0	0	0	24	0	0	0	0	22	0	31	0	0	0
C16-10605-TZ	1	0	2018-10-29	0	1	19	0	0	0	0	0	0	0	0	0	0	0	0	0	0	0	22	0	0	0	0	0	0	29	0	0	0
C16-10607-TZ	1	0	2018-10-30	0	4	56	1	0	0	0	0	0	0	0	0	0	0	0	0	0	0	17	0	0	0	0	0	0	0	0	0	0
C16-10525-TZ	1	0	2018-06-08	1	1	18	1	0	0	0	0	0	0	0	0	0	0	0	0	0	32	0	0	0	18	0	0	0	30	0	0	0
C16-10549-TZ	1	0	2018-07-09	0	0	9	0	0	0	0	0	0	0	0	0	0	0	0	0	0	30	0	0	0	0	0	0	0	0	0	0	0
C16-10503-TZ	1	0	2018-05-17	0	0	9	1	0	0	0	0	0	0	0	0	0	0	0	0	0	30	0	0	0	0	0	0	0	16	0	0	0
C16-10463-TZ	1	0	2018-03-12	0	0	5	1	0	0	0	0	0	0	0	0	0	0	0	0	0	30	0	0	22	0	0	33	0	15	0	0	0
D17-10111-TZ	2	1	2018-03-15	1	2	25	0	0	0	0	0	0	0	0	0	0	0	0	0	0	29	0	0	0	0	0	22	16	15	0	0	0
D17-10144-TZ	2	1	2018-04-30	0	1	13	0	0	0	0	0	0	0	0	0	0	0	0	0	0	28	0	0	0	0	0	0	0	0	0	0	0
D17-10214-TZ	2	1	2018-08-29	1	0	7	1	0	0	0	0	0	0	0	0	0	0	0	0	0	28	0	0	0	0	0	0	0	0	0	0	0
C16-10526-TZ	1	0	2018-06-08	1	0	6	0	0	0	0	0	0	0	0	0	0	0	0	0	0	28	0	0	0	27	0	36	0	0	0	0	0
C16-10497-TZ	1	0	2018-04-30	0	2	25	0	0	0	0	0	0	0	0	0	0	0	0	0	0	27	0	0	0	0	0	0	0	33	0	0	0
D17-10158-TZ	2	1	2018-05-29	0	0	5	0	0	0	0	0	0	0	0	0	0	0	0	0	0	27	0	0	0	0	0	28	0	0	0	0	0
D17-10184-TZ	2	1	2018-07-02	0	1	13	0	0	0	0	0	0	0	0	0	0	0	0	0	0	27	0	0	0	0	0	23	0	18	0	0	0
D17-10174-TZ	2	1	2018-06-08	1	0	6	0	0	0	0	0	0	0	0	0	0	0	0	0	0	27	0	0	0	23	0	0	0	33	0	0	0
C16-10636-TZ	1	0	2018-12-04	1	2	28	1	0	0	0	0	0	0	0	0	0	0	0	0	0	27	0	0	0	23	28	0	0	33	0	0	0
C16-10436-TZ	1	0	2018-02-19	1	1	12	0	0	0	0	0	0	0	0	0	0	0	0	0	0	26	0	0	0	0	0	0	16	15	0	0	0
D17-10294-TZ	2	1	2018-12-05	0	3	41	1	0	0	0	0	0	0	0	0	0	0	0	0	0	26	25	0	0	0	0	28	0	21	0	0	0
D17-10014-TZ	2	1	2017-10-25	1	1	21	0	0	0	0	0	0	0	0	0	0	0	0	0	0	25	0	0	0	0	20	0	0	33	0	0	0
D17-10296-TZ	2	1	2019-01-11	0	0	9	0	0	0	0	0	0	0	0	0	0	0	0	0	0	24	0	0	0	0	0	0	0	21	0	31.84	0
C16-10535-TZ	1	0	2018-06-18	0	1	22	0	0	0	0	0	0	0	0	0	0	0	0	0	0	24	0	0	0	21	0	0	0	20	0	0	0
D17-10012-TZ	2	1	2017-10-24	1	0	6	0	0	0	0	0	0	0	0	0	0	0	0	0	0	21	0	0	0	17	0	25	0	21	0	0	0
D17-10022-TZ	2	1	2017-11-02	1	0	3	0	0	0	0	0	0	0	0	0	0	0	0	0	33	0	0	0	0	0	0	29	0	31	0	0	0
D17-10186-TZ	2	1	2018-07-04	0	1	23	0	0	0	0	0	0	0	0	0	0	0	0	0	32	0	0	0	0	0	0	30	27	30	0	0	0
D17-10112-TZ	2	1	2018-03-15	0	0	11	0	0	0	0	0	0	0	0	0	0	0	0	0	31	0	0	0	0	0	0	26	0	0	0	33.8	0
C16-10417-TZ	1	0	2018-01-25	1	1	14	1	0	0	0	0	0	0	0	0	0	0	0	0	31	0	0	0	0	25	0	35	0	13	0	0	0
C16-10620-TZ	1	0	2018-11-12	0	0	11	0	0	0	0	0	0	0	0	0	0	0	0	0	31	0	0	0	28	23	0	36	0	31	0	0	0
D17-10165-TZ	2	1	2018-06-04	1	0	8	0	0	0	0	0	0	0	0	0	0	0	0	0	30	0	0	0	0	0	0	0	0	0	0	0	0
D17-10222-TZ	2	1	2018-09-11	1	1	21	0	0	0	0	0	0	0	0	0	0	0	0	0	30	0	0	0	0	0	0	0	0	0	0	0	0
D17-10280-TZ	2	1	2018-12-11	0	2	26	0	0	0	0	0	0	0	0	0	0	0	0	0	30	0	0	0	0	0	0	0	0	33	0	0	0
D17-10006-TZ	2	1	2017-10-02	0	3	39	0	0	0	0	0	0	0	0	0	0	0	0	0	30	0	0	0	0	0	0	0	0	22	0	0	0
C16-10522-TZ	1	0	2018-06-06	1	2	26	1	0	0	0	0	0	0	0	0	0	0	0	0	30	0	0	0	0	0	0	37	0	32	0	0	0
C16-10624-TZ	1	0	2018-11-22	1	3	43	1	0	0	0	0	0	0	0	0	0	0	0	0	30	0	0	0	0	0	0	36	0	31	0	0	0
D17-10199-TZ	2	1	2018-07-24	0	0	10	0	0	0	0	0	0	0	0	0	0	0	0	0	30	0	0	0	0	0	0	32	0	0	0	0	0
D17-10302-TZ	2	1	2019-01-17	1	1	20	1	0	0	0	0	0	0	0	0	0	0	0	0	30	0	0	0	0	0	0	30	0	0	0	0	0
D17-10128-TZ	2	1	2018-04-10	1	1	17	0	0	0	0	0	0	0	0	0	0	0	0	0	30	0	0	0	0	0	0	30	0	22	0	0	0
C16-10648-TZ	1	0	2018-12-19	0	1	14	0	0	0	0	0	0	0	0	0	0	0	0	0	30	0	0	0	0	0	0	26	0	28	0	0	0
D17-10238-TZ	2	1	2018-10-16	1	1	12	0	0	0	0	0	0	0	0	0	0	0	0	0	30	0	0	0	0	0	0	26	0	26	0	0	0
D17-10292-TZ	2	1	2019-01-03	0	1	14	1	0	0	0	0	0	0	0	0	0	0	0	0	30	0	0	0	0	0	0	19	32	16	0	27.35	0
D17-10204-TZ	2	1	2018-08-17	1	0	10	1	0	0	0	0	0	0	0	0	0	0	0	0	30	0	0	0	29	0	0	21	0	0	0	24.2	0
D17-10315-TZ	2	1	2019-02-15	0	2	24	1	0	0	0	0	0	0	0	0	0	0	0	0	30	22	0	0	0	0	0	29	0	26	0	0	0
C16-10588-TZ	1	0	2018-09-26	0	3	38	0	0	0	0	0	0	0	0	0	0	0	0	0	29	0	0	0	0	0	0	0	0	0	0	0	0
C16-10382-TZ	1	0	2017-11-13	1	2	27	0	0	0	0	0	0	0	0	0	0	0	0	0	29	0	0	0	0	0	0	0	0	33	0	0	0
C16-10655-TZ	1	0	2019-01-14	0	1	13	0	0	0	0	0	0	0	0	0	0	0	0	0	29	0	0	0	0	0	0	0	0	32	0	0	0
C16-10527-TZ	1	0	2018-06-11	0	1	16	0	0	0	0	0	0	0	0	0	0	0	0	0	29	0	0	0	0	0	0	0	0	24	0	0	0
D17-10139-TZ	2	1	2018-04-10	1	0	10	0	0	0	0	0	0	0	0	0	0	0	0	0	29	0	0	0	0	0	0	29	0	31	0	0	0
D17-10192-TZ	2	1	2018-07-13	1	1	22	0	0	0	0	0	0	0	0	0	0	0	0	0	29	0	0	0	0	0	0	29	0	28	0	0	0
D17-10170-TZ	2	1	2018-06-04	0	0	6	0	0	0	0	0	0	0	0	0	0	0	0	0	29	0	0	0	0	0	0	28	0	24	0	0	0
D17-10303-TZ	2	1	2019-01-22	0	1	12	1	0	0	0	0	0	0	0	0	0	0	0	0	29	0	0	0	0	0	31	26	0	20	0	23.84	0
D17-10163-TZ	2	1	2018-06-05	1	0	8	0	0	0	0	0	0	0	0	0	0	0	0	0	29	0	0	0	0	32	0	20	0	0	0	0	0
C16-10557-TZ	1	0	2018-07-31	0	3	37	0	0	0	0	0	0	0	0	0	0	0	0	0	29	0	0	0	0	16	0	0	0	0	0	0	0
D17-10260-TZ	2	1	2018-11-12	0	0	9	0	0	0	0	0	0	0	0	0	0	0	0	0	29	0	0	0	0	15	0	25	0	0	0	0	0
C16-10572-TZ	1	0	2018-08-27	1	0	8	0	0	0	0	0	0	0	0	0	0	0	0	0	29	0	0	0	16	0	0	0	18	17	0	25.81	0
C16-10494-TZ	1	0	2018-04-20	0	0	2	1	0	0	0	0	0	0	0	0	0	0	0	0	28	0	0	0	0	0	0	0	0	0	0	0	0
C16-10545-TZ	1	0	2018-07-03	1	1	15	0	0	0	0	0	0	0	0	0	0	0	0	0	28	0	0	0	0	0	0	0	0	29	0	0	0
D17-10229-TZ	2	1	2018-09-20	0	2	25	0	0	0	0	0	0	0	0	0	0	0	0	0	28	0	0	0	0	0	0	31	26	29	0	0	0
D17-10271-TZ	2	1	2018-12-03	1	2	24	0	0	0	0	0	0	0	0	0	0	0	0	0	28	0	0	0	0	0	0	30	20	23	0	0	0
D17-10314-TZ	2	1	2019-02-15	0	1	21	1	0	0	0	0	0	0	0	0	0	0	0	0	28	0	0	0	0	0	0	15	0	17	0	0	0
D17-10149-TZ	2	1	2018-05-16	1	2	34	0	0	0	0	0	0	0	0	0	0	0	0	0	28	0	0	0	0	0	33	33	0	0	0	0	0
D17-10226-TZ	2	1	2018-09-18	1	2	24	0	0	0	0	0	0	0	0	0	0	0	0	0	28	0	0	0	0	23	0	0	0	33	0	0	0
C16-10602-TZ	1	0	2018-10-24	1	0	6	0	0	0	0	0	0	0	0	0	0	0	0	0	28	0	0	0	0	20	0	0	0	0	0	0	0
C16-10560-TZ	1	0	2018-08-07	1	3	39	0	0	0	0	0	0	0	0	0	0	0	0	0	28	0	0	0	0	16	0	0	0	34	0	0	0
C16-10583-TZ	1	0	2018-09-18	1	2	29	1	0	0	0	0	0	0	0	0	0	0	0	0	28	0	0	0	26	0	0	0	15	15	0	0	0
C16-10625-TZ	1	0	2018-11-21	0	1	18	1	0	0	0	0	0	0	0	0	0	0	0	0	28	34	0	0	0	0	0	0	0	26	0	22.47	0
C16-10366-TZ	1	0	2017-10-24	1	0	8	0	0	0	0	0	0	0	0	0	0	0	0	0	28	24	0	0	0	0	0	0	0	31	0	0	0
C16-10441-TZ	1	0	2018-02-21	0	1	19	1	0	0	0	0	0	0	0	0	0	0	0	0	27	0	0	0	0	0	0	0	0	0	0	0	0
C16-10465-TZ	1	0	2018-03-14	0	4	55	1	0	0	0	0	0	0	0	0	0	0	0	0	27	0	0	0	0	0	0	0	0	37	0	0	0
C16-10664-TZ	1	0	2019-01-21	0	2	32	0	0	0	0	0	0	0	0	0	0	0	0	0	27	0	0	0	0	0	0	0	0	30	0	0	0
D17-10023-TZ	2	1	2017-11-06	1	0	4	0	0	0	0	0	0	0	0	0	0	0	0	0	27	0	0	0	0	0	0	35	0	30	0	0	0
D17-10140-TZ	2	1	2018-05-03	0	0	3	0	0	0	0	0	0	0	0	0	0	0	0	0	27	0	0	0	0	0	0	31	0	30	0	0	0
D17-10177-TZ	2	1	2018-06-19	0	0	10	0	0	0	0	0	0	0	0	0	0	0	0	0	27	0	0	0	0	0	0	29	0	31	0	0	0
D17-10104-TZ	2	1	2018-03-13	0	1	15	0	0	0	0	0	0	0	0	0	0	0	0	0	27	0	0	0	0	0	0	28	0	0	0	0	33.59
C16-10501-TZ	1	0	2018-05-11	1	4	50	0	0	0	0	0	0	0	0	0	0	0	0	0	27	0	0	0	0	19	0	0	0	34	0	0	0
D17-10044-TZ	2	1	2017-12-13	1	0	8	0	0	0	0	0	0	0	0	0	0	0	0	0	27	0	24	0	0	0	0	26	0	17	0	0	0
C16-10499-TZ	1	0	2018-05-09	0	1	19	0	0	0	0	0	0	0	0	0	0	0	0	0	26	0	0	0	0	0	0	0	0	34	0	0	0
D17-10240-TZ	2	1	2018-10-16	0	3	36	0	0	0	0	0	0	0	0	0	0	0	0	0	26	0	0	0	0	0	0	0	0	27	0	0	0
D17-10013-TZ	2	1	2017-10-24	1	0	8	0	0	0	0	0	0	0	0	0	0	0	0	0	26	0	0	0	0	0	0	0	0	23	0	28.02	0
D17-10084-TZ	2	1	2018-02-27	1	1	15	0	0	0	0	0	0	0	0	0	0	0	0	0	26	0	0	0	0	0	0	0	0	17	0	0	0
C16-10644-TZ	1	0	2018-12-13	1	1	20	0	0	0	0	0	0	0	0	0	0	0	0	0	26	0	0	0	0	0	0	33	0	31	0	0	0
D17-10068-TZ	2	1	2018-02-06	1	1	17	0	0	0	0	0	0	0	0	0	0	0	0	0	26	0	0	0	0	0	0	31	0	0	0	0	0
D17-10273-TZ	2	1	2018-12-06	1	3	38	0	0	0	0	0	0	0	0	0	0	0	0	0	26	0	0	0	0	0	0	24	0	34	0	24.41	0
D17-10097-TZ	2	1	2018-03-05	0	0	3	1	0	0	0	0	0	0	0	0	0	0	0	0	26	0	0	0	0	0	0	18	0	19	0	0	0
C16-10548-TZ	1	0	2018-07-09	1	0	6	0	0	0	0	0	0	0	0	0	0	0	0	0	26	0	0	0	0	30	0	22	19	17	0	0	0
D17-10058-TZ	2	1	2018-01-18	1	2	26	0	0	0	0	0	0	0	0	0	0	0	0	0	25	0	0	0	0	0	0	0	0	0	0	0	0
D17-10207-TZ	2	1	2018-08-20	1	1	16	0	0	0	0	0	0	0	0	0	0	0	0	0	25	0	0	0	0	0	0	0	0	36	0	0	0
D17-10266-TZ	2	1	2018-11-14	1	1	23	0	0	0	0	0	0	0	0	0	0	0	0	0	25	0	0	0	0	0	0	0	0	35	0	0	0
D17-10090-TZ	2	1	2018-03-01	1	1	18	0	0	0	0	0	0	0	0	0	0	0	0	0	25	0	0	0	0	0	0	0	0	31	0	0	0
C16-10633-TZ	1	0	2018-11-28	0	0	10	0	0	0	0	0	0	0	0	0	0	0	0	0	25	0	0	0	0	0	0	26	0	20	0	0	0
C16-10553-TZ	1	0	2018-07-19	1	1	13	1	0	0	0	0	0	0	0	0	0	0	0	0	25	0	0	0	0	0	19	23	0	0	0	21.18	0
C16-10606-TZ	1	0	2018-10-29	1	1	17	1	0	0	0	0	0	0	0	0	0	0	0	0	24	0	0	0	0	0	0	0	0	0	0	0	0
D17-10218-TZ	2	1	2018-08-31	1	4	59	0	0	0	0	0	0	0	0	0	0	0	0	0	24	0	0	0	0	0	0	0	0	34	0	0	0
D17-10247-TZ	2	1	2018-10-31	1	1	16	0	0	0	0	0	0	0	0	0	0	0	0	0	24	0	0	0	0	0	0	32	0	34	0	0	0
C16-10643-TZ	1	0	2018-12-11	1	1	19	0	0	0	0	0	0	0	0	0	0	0	0	0	24	0	0	0	0	0	0	31	0	30	0	0	0
D17-10082-TZ	2	1	2018-02-19	1	1	14	0	0	0	0	0	0	0	0	0	0	0	0	0	24	0	0	0	0	0	0	30	0	0	0	0	0
D17-10277-TZ	2	1	2018-12-10	0	2	32	0	0	0	0	0	0	0	0	0	0	0	0	0	23	0	0	0	0	0	0	0	0	22	0	0	0
D17-10153-TZ	2	1	2018-05-24	0	3	46	0	0	0	0	0	0	0	0	0	0	0	0	0	23	0	0	0	0	0	0	29	0	0	0	0	0
D17-10070-TZ	2	1	2018-02-06	0	2	29	0	0	0	0	0	0	0	0	0	0	0	0	0	23	0	0	0	0	0	0	29	0	30	0	0	0
C16-10619-TZ	1	0	2018-11-12	1	1	12	0	0	0	0	0	0	0	0	0	0	0	0	0	23	0	0	0	0	0	24	0	0	0	0	0	0
C16-10656-TZ	1	0	2019-01-14	0	1	14	0	0	0	0	0	0	0	0	0	0	0	0	0	23	0	0	0	0	22	0	31	0	21	0	0	0
C16-10437-TZ	1	0	2018-02-19	0	0	7	0	0	0	0	0	0	0	0	0	0	0	0	0	22	0	0	0	0	0	0	0	0	0	0	0	0
D17-10094-TZ	2	1	2018-03-05	0	3	47	0	0	0	0	0	0	0	0	0	0	0	0	0	21	0	0	0	0	0	0	0	0	0	0	0	0
D17-10232-TZ	2	1	2018-10-04	0	0	8	0	0	0	0	0	0	0	0	0	0	0	0	0	21	0	0	0	0	0	0	30	0	0	0	0	0
D17-10306-TZ	2	1	2019-01-23	1	2	27	0	0	0	0	0	0	0	0	0	0	0	0	0	21	0	0	0	0	0	0	30	28	33	0	0	0
D17-10132-TZ	2	1	2018-04-11	1	1	12	0	0	0	0	0	0	0	0	0	0	0	0	0	21	0	0	0	0	0	0	27	0	30	0	0	0
D17-10103-TZ	2	1	2018-03-13	1	1	18	0	0	0	0	0	0	0	0	0	0	0	0	0	20	0	0	0	0	0	0	0	0	0	0	0	0
D17-10264-TZ	2	1	2018-11-15	0	2	30	1	0	0	0	0	0	0	0	0	0	0	0	0	20	0	0	0	0	0	0	16	0	0	0	0	0
D17-10114-TZ	2	1	2018-03-19	0	1	20	0	0	0	0	0	0	0	0	0	0	0	0	0	20	0	0	0	0	31	0	21	28	25	0	0	0
D17-10172-TZ	2	1	2018-06-06	1	0	5	0	0	0	0	0	0	0	0	0	0	0	0	0	20	0	0	0	0	19	0	19	0	36	0	0	0
C16-10416-TZ	1	0	2018-01-23	0	3	38	1	0	0	0	0	0	0	0	0	0	0	0	0	20	0	22	0	0	0	0	32	0	26	0	0	30.97
D17-10121-TZ	2	1	2018-04-04	0	4	50	0	0	0	0	0	0	0	0	0	0	0	0	0	19	0	0	0	0	0	0	0	0	22	0	0	0
D17-10268-TZ	2	1	2018-11-23	1	2	29	0	0	0	0	0	0	0	0	0	0	0	0	0	19	0	0	0	0	0	0	32	0	0	0	0	0
C16-10454-TZ	1	0	2018-03-05	0	2	34	1	0	0	0	0	0	0	0	0	0	0	0	0	19	0	0	0	0	32	0	0	0	30	0	0	0
C16-10408-TZ	1	0	2018-01-09	1	0	10	1	0	0	0	0	0	0	0	0	0	0	0	0	18	0	0	0	31	0	0	24	0	30	0	21.74	0
D17-10305-TZ	2	1	2019-01-16	1	2	32	0	0	0	0	0	0	0	0	0	0	0	0	0	17	0	0	0	0	0	0	0	0	35	0	0	0
D17-10099-TZ	2	1	2018-03-05	0	4	54	1	0	0	0	0	0	0	0	0	0	0	0	0	17	0	0	0	0	0	0	0	0	24	0	0	0
C16-10440-TZ	1	0	2018-02-20	1	2	25	0	0	0	0	0	0	0	0	0	0	0	0	0	16	0	0	0	0	11	0	0	0	26	0	0	0
C16-10495-TZ	1	0	2018-04-23	0	2	33	0	0	0	0	0	0	0	0	0	0	0	0	0	15	0	0	0	0	29	0	0	0	34	0	0	0
C16-10613-TZ	1	0	2018-11-08	1	2	25	0	0	0	0	0	0	0	0	0	0	0	0	0	15	0	0	0	0	15	0	0	0	0	0	0	0
C16-10559-TZ	1	0	2018-08-07	0	2	27	0	0	0	0	0	0	0	0	0	0	0	0	0	14	0	0	0	0	0	0	0	0	0	0	0	0
C16-10568-TZ	1	0	2018-08-23	1	4	58	0	0	0	0	0	0	0	0	0	0	0	0	0	11	0	0	0	0	22	0	0	0	0	0	0	0
C16-10445-TZ	1	0	2018-02-26	1	2	24	0	0	0	0	0	0	0	0	0	0	0	0	35	27	0	0	0	0	0	0	0	0	33	0	0	0
C16-10439-TZ	1	0	2018-02-20	0	1	21	1	0	0	0	0	0	0	0	0	0	0	0	34	27	0	0	0	0	0	0	0	0	0	0	0	0
C16-10426-TZ	1	0	2018-02-01	0	2	34	0	0	0	0	0	0	0	0	0	0	0	0	34	26	0	0	0	0	0	0	0	0	36	0	0	0
D17-10073-TZ	2	1	2018-02-01	0	1	16	0	0	0	0	0	0	0	0	0	0	0	0	32	0	0	0	0	0	0	0	25	0	16	0	24.97	0
C16-10452-TZ	1	0	2018-03-01	1	1	19	0	0	0	0	0	0	0	0	0	0	0	30	0	0	0	0	0	0	26	0	0	0	31	0	0	0
C16-10468-TZ	1	0	2018-03-20	1	1	16	0	0	0	0	0	0	0	0	0	0	0	30	0	26	0	0	0	0	0	0	31	0	28	0	0	0
D17-10145-TZ	2	1	2018-05-09	0	1	17	0	0	0	0	0	0	0	0	0	0	0	22	0	0	0	25	0	0	0	0	31	0	31	0	0	0
C16-10591-TZ	1	0	2018-10-01	1	0	5	0	0	0	0	0	0	0	0	0	34	0	0	0	0	0	0	0	0	0	0	38	0	0	0	0	0
D17-10202-TZ	2	1	2018-08-03	0	0	7	0	0	0	0	0	0	0	0	0	34	0	0	0	0	0	0	0	0	0	0	31	0	31	0	0	0
C16-10514-TZ	1	0	2018-05-24	1	1	15	0	0	0	0	0	0	0	0	0	33	0	0	0	32	0	0	0	0	29	0	0	0	34	0	0	0
D17-10188-TZ	2	1	2018-07-10	1	0	5	0	0	0	0	0	0	0	0	0	32	0	0	0	25	0	0	0	0	0	0	28	0	29	0	0	0
D17-10179-TZ	2	1	2018-06-18	0	0	11	0	0	0	0	0	0	36	0	0	0	0	0	0	0	0	0	0	0	0	0	0	23	20	0	0	0
D17-10230-TZ	2	1	2018-10-02	1	0	5	0	0	0	39	0	0	0	0	0	0	0	0	0	0	0	0	0	0	0	0	0	0	26	0	0	0
D17-10151-TZ	2	1	2018-05-17	1	0	7	0	0	0	26	0	0	0	0	0	0	0	0	0	0	30	26	0	0	0	0	0	0	0	0	0	0
D17-10150-TZ	2	1	2018-05-16	0	3	40	0	0	0	25	0	0	0	0	0	0	0	0	0	0	30	25	0	0	0	0	0	0	0	0	0	0
D17-10203-TZ	2	1	2018-08-14	0	4	49	1	0	34	0	0	0	0	0	0	0	0	0	0	0	26	0	0	0	0	0	0	0	27	0	0	0
C16-10380-TZ	1	0	2017-11-09	0	1	17	0	0	33	0	0	0	0	0	0	0	0	0	0	0	0	0	0	0	0	0	0	0	32	0	25.43	0
D17-10079-TZ	2	1	2018-02-15	1	3	47	1	0	33	0	0	0	0	0	0	0	0	0	0	0	0	0	0	0	0	0	13	0	31	0	0	0
C16-10411-TZ	1	0	2018-01-18	1	1	14	0	0	32	0	0	0	0	0	0	0	0	0	0	0	0	0	0	0	0	0	0	0	34	0	0	0
D17-10018-TZ	2	1	2017-10-31	1	0	6	0	0	32	0	0	0	0	0	0	0	0	0	0	0	0	0	0	0	0	0	0	20	20	0	0	0
D17-10141-TZ	2	1	2018-04-30	0	0	2	0	0	32	0	0	0	0	0	0	0	0	0	0	0	0	0	0	0	0	0	30	0	0	0	33.96	0
C16-10641-TZ	1	0	2018-12-12	0	0	4	0	0	32	0	0	0	0	0	0	0	0	0	0	0	0	0	0	0	0	0	19	0	28	0	0	0
D17-10195-TZ	2	1	2018-07-19	0	0	9	0	0	32	0	0	0	0	0	0	0	0	0	0	0	27	0	0	0	0	0	23	30	30	0	0	0
D17-10156-TZ	2	1	2018-05-28	1	1	20	0	0	32	0	0	0	0	0	0	0	0	0	0	26	0	0	0	0	0	0	0	0	33	0	0	0
C16-10540-TZ	1	0	2018-06-26	1	2	25	0	0	31	0	0	0	0	0	0	0	0	0	0	0	0	0	0	0	0	0	0	0	0	0	0	0
C16-10425-TZ	1	0	2018-01-31	1	0	9	0	0	31	0	0	0	0	0	0	0	0	0	0	0	0	0	0	0	0	0	0	0	0	0	0	0
C16-10473-TZ	1	0	2018-03-28	1	1	17	1	0	31	0	0	0	0	0	0	0	0	0	0	0	0	0	0	0	0	0	0	0	36	0	0	0
C16-10589-TZ	1	0	2018-09-27	0	0	9	0	0	31	0	0	0	0	0	0	0	0	0	0	31	0	0	0	0	0	0	20	18	16	0	25.16	0
C16-10418-TZ	1	0	2018-01-25	1	1	17	1	0	30	0	0	0	0	0	0	0	0	0	0	0	0	0	0	0	0	0	0	0	34	0	0	0
C16-10386-TZ	1	0	2017-11-17	0	1	18	1
D17-10049-TZ	2	1	2018-01-04	1	0	7	0
D17-10042-TZ	2	1	2017-12-13	1	2	27	0
C16-10371-TZ	1	0	2017-10-23	0	0	3	0
D17-10312-TZ	2	1	2018-06-13	0	0	5	0
D17-10311-TZ	2	1	2018-06-11	1	0	9	0
D17-10050-TZ	2	1	2018-01-08	1	0	3	0
D17-10019-TZ	2	1	2017-10-31	1	0	8	0
D17-10052-TZ	2	1	2018-01-10	1	1	14	0
D17-10045-TZ	2	1	2017-12-13	0	1	18	0
C16-10368-TZ	1	0	2017-10-24	0	0	8	0
D17-10220-TZ	2	1	2018-09-03	1	1	15	0

## Sheet: Code book
						Data Dictionary Codebook
						#	Variable / Field Name	Field Label	Field Attributes (Field Type, Validation, Choices, Calculations, etc.)
								Field Note
						Instrument: Participant ID (participant_id)
						1	[c_subjectID]	Participant ID	text (study_id)
						2	[c_D17CaseControl]	Is the participant in case or control group?	dropdown
									1	Case
									2	Control
						Instrument: IPD Fever Questionnaire - CRF (ipd_fever_questionnaire_crf)
						3	[b18_c_dateinterview_t]	A03: Interview date	text (date_dmy, Min: 2018-04-01, Max: 2023-12-31),
									Required
									Custom alignment: RH
						4	[b18_b_age_q]	A04: Age (years) years	text (integer, Min: 0, Max: 5)
									Field Annotation: @PLACEHOLDER='0 - 5'
						5	[b18_b_agemonth_q]	A04: Age (months) months	text (integer, Min: 0, Max: 12)
									Field Annotation: @PLACEHOLDER='0 - 12'
									2	Complete
						Instrument: OPD Diarrhoea Questionnaire - CRF (opd_diarrhoea_questionnaire_crf)
						6	[b_ic_loosestool_d]	Section Header: Inclusion criteria	radio, Required
								Does the patient have 3 loose stools within 1 day during the last 3 days?	0	No	alignment: RH
									1	Yes
									Custom
						7	[d19_b_sex_d]	A05: Sex	radio
									0	male
									1	female			gnment: RH
									Custom ali
									1	yes
									2	unknown
									Custom ali
						Instrument: Vaccination Clinic Healthy - CRF (vaccination_clinic_healthy_crf)
						8	[b_ic_nodiarrhea_d]	Section Header: Inclusion criteria	radio, Required
								Is the participant free from diarrhoea and didn't have loose or mucoid / bloody stool during the last 14 days?	0	No	alignment: RH
									1	Yes
									Custom
									0	Incomplete
									1	Unveri!ed
									2	Complete
						Instrument: Stool Culture Results (stool_culture_results)
						9	[st_samplingdate_t]	Section Header: A. Sample collection A04: Date sample collected:	text (date_dmy, Min: 2018-08-01, Max: 2022-12-31), Required
						10	[st_culturedate_t]	Section Header: B. Culture and identi!cation B01: Culture date:	text (date_dmy, Min: 2018-08-01, Max: 2022-12-31), Required
						11	[st_culturetime_t]	B01: Culture time:	text (time), Required
						12	[st_ecoli_quant_c]	Section Header: FXI. Culture Isolates	radio
								FXI1: Suspected diarrheagenic E. coli Quantity:	1	+		alignment: RH
									2	++
									3	+++
									Custom
						13	[st_ecoli_stored_d]	FXI1: Suspected diarrheagenic E. coli stored?	radio
									0	No		alignment: RH
									1	Yes
									Custom
						14	[st_isolateidecoli_s]	FXI1: Sample ID (Sticker or handwritten):	text
								everything which is written on the sample	Custom alignment: RH
						15	[st_salmonella_d]	FXI2: Salmonella isolated?	radio
									0	No		alignment: RH
									1	Yes
									Custom
						16	[st_salmonella_quant_c]	FXI2: Salmonella Quantity:	radio
							Show the !eld ONLY if:		1	+		alignment: RH
							[st_salmonella_d] = '1'		2	++
									3	+++
									Custom
						17	[st_salmonella_stored_d] Show the !eld ONLY if:	FXI2: Salmonella stored?	radio
									0	No
							[st_salmonella_d] = '1'		1	Yes	alignment: RH
									Custom
						18	[st_isolateidsalm_s]	FXI2: Sample ID (Sticker or handwritten):	text
							Show the !eld ONLY if:	everything which is written on the sample	Custom alignment: RH
							[st_salmonella_d] = '1' AND 1=0
						19	[st_shigella_d]	FXI3: Shigella isolated?	radio
									0	No	alignment: RH
									1	Yes
									Custom
						20	[st_shigella_quant_c]	FXI3: Shigella Quantity:	radio
							Show the !eld ONLY if:		1	+	alignment: RH
							[st_shigella_d] = '1'		2	++
									3	+++
									Custom
						21	[st_shigella_stored_d]	FXI3: Shigella stored?	radio
							Show the !eld ONLY if:		0	No	alignment: RH
							[st_shigella_d] = '1'		1	Yes
									Custom
						22	[st_isolateidshig_s]	FXI3: Sample ID (Sticker or handwritten):	text
							Show the !eld ONLY if:	everything which is written on the sample	Custom alignment: RH
							[st_shigella_d] = '1' AND 1=0
						23	[st_campy_d]	FXI4: Campylobacter isolated?	radio
									0	No	alignment: RH
									1	Yes
									Custom
						24	[st_campy_quant_c]	FXI4: Campylobacter Quantity:	radio
							Show the !eld ONLY if:		1	+	alignment: RH
							[st_campy_d] = '1'		2	++
									3	+++
									Custom
						25	[st_campy_stored_d]	FXI4: Campylobacter stored?	radio
							Show the !eld ONLY if:		0	No	alignment: RH
							[st_campy_d] = '1'		1	Yes
									Custom
						26	[st_isolateidcampy_s]	FXI4: Sample ID (Sticker or handwritten):	text
							Show the !eld ONLY if:	everything which is written on the sample	Custom alignment: RH
							[st_campy_d] = '1' AND 1=0
						27	[st_arco_d]	FXI5: Arcobacter isolated?	radio
									0	No	alignment: RH
									1	Yes
									Custom
						28	[st_arco_quant_c]	FXI5: Arcobacter Quantity:	radio
							Show the !eld ONLY if:		1	+	alignment: RH
							[st_arco_d] = '1'		2	++
									3	+++
									Custom
						29	[st_arco_stored_d]	FXI5: Arcobacter stored?	radio
							Show the !eld ONLY if:		0	No	Custom alignment: RH
							[st_arco_d] = '1'		1	Yes
						30	[st_isolateidarco_s]	FXI5: Sample ID (Sticker or handwritten):	text
							Show the !eld ONLY if:		everything which is written on the sample		Custom alignment: RH
							[st_arco_d] = '1' AND 1=0
						31	[st_esbl_d]		FXI6: ESBL 1 isolated?		radio
											0	No	alignment: RH
											1	Yes
											Custom
						32	[st_esbl_quant_c]		FXI6: ESBL 1 Quantity:		radio
							Show the !eld ONLY if:				1	+	alignment: RH
							[st_esbl_d] = '1'				2	++
											3	+++
											Custom
						33	[st_esbl_stored_d]		FXI6: ESBL 1 stored?		radio
							Show the !eld ONLY if:				0	No	alignment: RH
							[st_esbl_d] = '1'				1	Yes
											Custom
						34	[st_isolateidesbl_s]		FXI6: Sample ID (Sticker or handwritten):		text
							Show the !eld ONLY if:		everything which is written on the sample		Custom alignment: RH
							[st_esbl_d] = '1' AND 1=0
						35	[st_esbl2_d]		FXI7: ESBL 2 isolated?		radio
											0	No	alignment: RH
											1	Yes
											Custom
						36	[st_esbl_quant2_c]		FXI7: ESBL 2 Quantity:		radio
							Show the !eld ONLY if:				1	+	alignment: RH
							[st_esbl2_d] = '1'				2	++
											3	+++
											Custom
						37	[st_esbl_stored2_d]		FXI7: ESBL 2 stored?		radio
							Show the !eld ONLY if:				0	No	stom alignment: RH
							[st_esbl2_d] = '1'				1	Yes
											Cu
						38	[st_remarks_s]		Section Header: D. Remarks and Responsibilities D. Remarks:		notes
						39	[st_labtech_s]		Lab Technician 1st:		text (alpha_only)
											Field Annotation: @CHARLIMIT=3
						40	[st_labtech2_s]		Lab Technician 2nd:		text (alpha_only)
											Field Annotation: @CHARLIMIT=3
						41	[stool_culture_results_complet e]		Section Header: Form Status		dropdown
									Complete?
											0	Incomplete
											1	Unveri!ed
											2	Complete
											1	Unveri!ed
											2	Complete
						Instrument: Stool DNA Results (stool_culture_results)
						42		result from stool samples		Checkbox
										dna_Ancylo	dna_Strongy	dna_necator	dna_Ascaris
										dna_Hn	dna_Ev	dna_Trichuris	dna_Tsol
										dna_Schisto	dna_Tsag	dna_Ehist	dna_Cyclo
										dna_Giardia	dna_crypto	dna_Sal	dna_Yers
										dna_Camp	dna_Shig	dna_ETEC	dna_EAEC
										dna_EAEC	dna_EPEC_eae	dna_HEV	dna_NoroV
										dna_HAV
